# Supplementary material for: Controlled human malaria infection with NF54 and 7G8 strains elicit differential antibody responses to Plasmodium falciparum peptides
Source: Front Immunol. 2025 Sep 15;16:1641280. doi: 10.3389/fimmu.2025.1641280 (PMC12477171; doi:10.3389/fimmu.2025.1641280)
Supplement: Supplementary file 3 [file Table2.xlsx]

## Sheet: Proteins on the Array
Supplemental Table S2: Proteins included on the peptide array (tab 1) and the origin of the sequences (tab 2)
Nickname	Plasmodb	Lifecycle stage	Vaccine candidate Antigen
ring-infected erythrocyte surface antigen (RESA)	PF3D7_0102200	Mrz, Tpz, Gmt
actin-related protein	PF3D7_0103800	Spz, Gmt
calcium-transporting ATPase	PF3D7_0106300	Mrz, Tpz, Gmt
LCCL domain-containing protein	PF3D7_0109100	Gmt
tubulin-specific chaperone a	PF3D7_0109400	Gmt
PIP5K	PF3D7_0110600	Spz
exported protein family 1	PF3D7_0114000	Spz, Gmt
MSP2	PF3D7_0206800	Mrz
merozoite surface protein 5 (MSP5)	PF3D7_0206900	Unavailable
MSP4	PF3D7_0207000	Mrz
conserved plasmodium protein	PF3D7_0207100	Gmt
SERA5	PF3D7_0207600	Mrz, Tpz	Yes
Pfs230	PF3D7_0209000	Spz, Tpz, Gmt	Yes
ATP synthase F1, alpha subunit	PF3D7_0217100	Gmt
liver stage antigen 3 (LSA3)	PF3D7_0220000	Mrz, Tpz
Plasmodium exported protein, unknown function	PF3D7_0301700	Spz
lipoamide acyltransferase component of branched-chain alpha-keto dehydrogenase	PF3D7_0303700	Mrz, Tpz, Gmt
phosphatidylethanolamine-binding protein	PF3D7_0303900	Gmt
60S ribosomal protein L44	PF3D7_0304400	Tpz, Gmt
CSP	PF3D7_0304600	Spz	Yes
conserved Plasmodium membrane protein, unknown function	PF3D7_0305300	Unavailable
FAD-dependent glycerol-3-phosphate dehydrogenase, putative	PF3D7_0306400	All (Spz, Mrz, Tpz, Gmt)
conserved plasmodium protein	PF3D7_0306500	Gmt
conserved plasmodium protein	PF3D7_0307700	Tpz, Gmt
activator of HSP90 ATPase	PF3D7_0308500	Mrz, Gmt
phd finger protein	PF3D7_0310200	Tpz, Gmt
phosphoglycerate mutase	PF3D7_0310300	Gmt
pfGSK3	PF3D7_0312400	Mrz
ATP-dependent RNA helicase DDX6	PF3D7_0320800	Tpz, Gmt
conserved Plasmodium protein, unknown function	PF3D7_0322600	Unavailable
conserved Plasmodium protein, unknown function	PF3D7_0323100	Unavailable
conserved plasmodium protein	PF3D7_0323800	Spz, Gmt
GEXP18	PF3D7_0402400	Unavailable
liver specific protein 2 (LISP2)	PF3D7_0405300	Unavailable
Pfs16	PF3D7_0406200	Tpz, Gmt
sporozoite invasion-associated protein 1 (SIAP1)	PF3D7_0408600	Spz
perforin-like protein 1 (PLP1/SPECT2)	PF3D7_0408700	Spz
structural maintenance of chromosomes protein 3	PF3D7_0414000	Mrz, Gmt
UNK0414700	PF3D7_0414700	Spz
conserved plasmodium protein	PF3D7_0417000	Gmt
Zinc finger protein, putative	PF3D7_0420000	Spz, Tpz, Gmt
alpha tubulin 2	PF3D7_0422300	Tpz, Gmt
conserved plasmodium protein	PF3D7_0423600	Tpz, Gmt
ETRAMP4	PF3D7_0423700	Unavailable
RH5	PF3D7_0424100	Spz	Yes
heat shock protein, type II	PF3D7_0501100.1	Tpz, Gmt
conserved Plasmodium membrane protein, unknown function	PF3D7_0505000	Spz, Tpz, Gmt
conserved plasmodium protein	PF3D7_0513000	Gmt
secreted ookinete protein	PF3D7_0513700	Gmt
conserved plasmodium protein	PF3D7_0515600	Gmt
mRNA-binding protein PUF1	PF3D7_0518700	Gmt
Conserved Plasmodium protein, unknown function	PF3D7_0522400	All (Spz, Mrz, Tpz, Gmt)
zinc finger protein	PF3D7_0522900	Gmt
DnaJ protein, putative	PF3D7_0523400	Mrz
conserved plasmodium protein	PF3D7_0529400.1	Tpz, Gmt
ETRAMP5	PF3D7_0532100	Tpz
LyMP	PF3D7_0532400	Unavailable
conserved Plasmodium protein, unknown function	PF3D7_0603600	Unavailable
serine/threonine protein kinase	PF3D7_0605300	Unavailable
conserved plasmodium protein	PF3D7_0608600	Unavailable
RNA-binding protein 25	PF3D7_0610200	Unavailable
malate:quinone oxidoreductase	PF3D7_0616800	Unavailable
MSP10	PF3D7_0620400	Spz
protein kinase PK4 (PK4)	PF3D7_0628200	Spz, Tpz
STARP	PF3D7_0702300	Gmt
HSP110c	PF3D7_0708800	All (Spz, Mrz, Tpz, Gmt)
PfEMP1	PF3D7_0711700	Spz, Gmt
ferrodoxin reducatase-like protein	PF3D7_0720400	Spz, Gmt
conserved plasmodium protein	PF3D7_0723200	Unavailable
Conserved Plasmodium membrane protein, unknown function	PF3D7_0725100	Spz, Gmt
Conserved Plasmodium membrane protein, unknown function	PF3D7_0726400	Spz, Gmt
zinc finger, C3HC4 type, putative	PF3D7_0728600	Unavailable
dynein heavy chain	PF3D7_0729900	Unavailable
ACS5	PF3D7_0731600	Spz, Tpz
alpha/beta hydrolase, putative (GEXP08)	PF3D7_0731800	Unavailable
PfEMP1	PF3D7_0800300	Spz
PHISTc	PF3D7_0801000	Tpz
Glutamate dehydrogenase	PF3D7_0802000	Tpz, Gmt
conserved plasmodium protein	PF3D7_0802900	Unavailable
tubulin gamma chain	PF3D7_0803700	Gmt
conserved plasmodium protein	PF3D7_0804500	Spz, Gmt
sporozoite surface protein 3 (SSP3)	PF3D7_0812300	Unavailable
FAD-dependent monooxygenase, putative	PF3D7_0815300	Gmt
Selenoprotein	PF3D7_0815500	Unavailable
2-oxoglutarate dehydrogenase E1 component	PF3D7_0820700	Spz, Tpz, Gmt
conserved plasmodium protein	PF3D7_0825900	Gmt
E3 ubiquitin-protein ligase, putative	PF3D7_0826100	Spz, Mrz
conserved Plasmodium protein, unkown function	PF3D7_0828100	Unavailable
sporozoite invasion-associated protein-2 (SIAP-2)	PF3D7_0830300	Unavailable
Plasmodium exported protein (PHISTc), unknown function	PF3D7_0830600	Unavailable
HRP2	PF3D7_0831800	Tpz, Gmt
conserved plasmodium protein	PF3D7_0903500	Gmt
AP-4 complex subunit epsilon	PF3D7_0904100	Gmt
dyneing light intermediate chain 2	PF3D7_0906400	Spz, Gmt
Leucine-rich repeat protein (PfLR9)	PF3D7_0906700	Unavailable
conserved plasmodium protein	PF3D7_0909000	Gmt
conserved plasmodium protein	PF3D7_0917500	Gmt
ubiquitin-like protein, putative	PF3D7_0922100	Spz, Tpz, Gmt
fumarate hydratase	PF3D7_0927300	Gmt
MSP1	PF3D7_0930300	All (Spz, Mrz, Tpz, Gmt)	Yes
diacylglycerol kinase, putative (DGK1)	PF3D7_0930500	Spz
mitochondrial processing peptidase subunit beta	PF3D7_0933600	Mrz, Gmt
REX3	PF3D7_0936300	Tpz
ring-exported protein 4 (REX4)	PF3D7_0936400	Unavailable
hyp2	PF3D7_1002000	Unavailable
PTP5	PF3D7_1002100	Unavailable
dolichyl-phosphate-mannose protein mannosyltransferase, putative	PF3D7_1010700	Tpz
cytochrome b-c1 complex subunit 7	PF3D7_1012300	Gmt
cytoplasmic dynein intermediate chain	PF3D7_1020300	Unavailable
DLAT	PF3D7_1020800	Unavailable
conserved Plasmodium protein, unknown function	PF3D7_1021100	Unavailable
Conserved Plasmodium membrane protein, unknown function	PF3D7_1021700	Spz
UNK1024800	PF3D7_1024800	Mrz, Tpz, Gmt
conserved Plasmodium membrane protein	PF3D7_1025400	Gmt
claudin-like apicomplexan microneme protein, putative	PF3D7_1030200	Mrz
Pfs28	PF3D7_1030900	Tpz
Pfs25	PF3D7_1031000	Unavailable	Yes
ETRAMP10-2	PF3D7_1033200	Tpz
Sec 1 family protein	PF3D7_1034000	Tpz, Gmt
flavoprotein subunit of succinate dehydrogenase	PF3D7_1034400	Tpz, Gmt
Glutamate-rich protein (GLURP)	PF3D7_1035300	Spz, Gmt	Yes
LSA1	PF3D7_1036400	Unavailable	Yes
Pf11-1 gametocyte specific protein	PF3D7_1038400	Gmt
MC-2TM	PF3D7_1100800	Unavailable
CCR4-NOT transcription complex subunit 1, putative (NOT1)	PF3D7_1103800	Spz
RNA polymerase subunit, putative	PF3D7_1104700	Spz
UNK1106300	PF3D7_1106300	Unavailable
mechanosensitive ion channel protein	PF3D7_1107900	Unavailable
conserved plasmodium protein	PF3D7_1108100	Spz, Gmt
replication factor C subunit 5	PF3D7_1111100	Gmt
exported protein 1 (EXP1)	PF3D7_1121600	Mrz, Tpz, Gmt
conserved Apicomplexan protein	PF3D7_1125100	Gmt
protein disulfide isomerase, putative	PF3D7_1127500	Unavailable
ATP-dependent 6-phosphofructokinase	PF3D7_1128300	Gmt
PV1	PF3D7_1129100	Mrz, Tpz, Gmt
structural maintenance of chromosomes protein 1	PF3D7_1130700	Tpz, Gmt
AMA1	PF3D7_1133400	Spz, Mrz	Yes
subtilisin-like protease 2	PF3D7_1136900	Gmt
conserved Plasmodium protein, unknown function	PF3D7_1143700	Unavailable
sporozoite asparagine-rich protein (SLARP)	PF3D7_1147000	Unavailable
ATP synthase subunit delta, mitochondrial	PF3D7_1147700	Gmt
ring-infected erythrocyte surface antigen	PF3D7_1149200	Mrz, Tpz
mitochondrial phosphate carrier protein	PF3D7_1202200	Gmt
zinc finger protein	PF3D7_1205500	Mrz, Gmt
IMP-specific 5'-nucleotidase	PF3D7_1206100	Gmt
peripheral plastid protein 1, putative (PPP1)	PF3D7_1212100	Tpz, Gmt
conserved plasmodium protein	PF3D7_1214800	Gmt
thioredoxin peroxidase 2	PF3D7_1215000	Spz, Gmt
Pfmdv1	PF3D7_1216500	Gmt
cell traversal protein for ookinetes and sporozoites (CelTOS)	PF3D7_1216600	Spz	Yes
zinc finger protein	PF3D7_1220000	Gmt
Multidrug resistance-associated protein 2 (MRP2)	PF3D7_1229100	Spz
dihydrolipoyl dehydrogenase, mitochondrial	PF3D7_1232200	All (Spz, Mrz, Tpz, Gmt)
double c2-like domain-containing protein (PfD0C2)	PF3D7_1243900	Unavailable
kinesin	PF3D7_1245600	Spz, Gmt
osmiophilic body protein G377	PF3D7_1250100	Spz, Tpz, Gmt
conserved plasmodium protein	PF3D7_1251000	Gmt
GA27/25	PF3D7_1302100	Mrz, Gmt
MORN repeat protein, putative	PF3D7_1306500	Unavailable
ATP synthase subunit O, mitochondrial	PF3D7_1310000	Unavailable
protein ISD11	PF3D7_1311000	Gmt
meiosis-specific nuclear structural protein 1	PF3D7_1311100	Gmt
2-oxoisovalerate dehydrogenase subunit alpha, mitochondria	PF3D7_1312600	All (Spz, Mrz, Tpz, Gmt)
cop-coated vesicle membrane protein p24 precursor, putative	PF3D7_1314500	Tpz
Conserved Plasmodium protein, unknown function	PF3D7_1318300	Gmt
ras-related protein Rab-11A	PF3D7_1320600	Gmt
dihydrolipoyllysine-residue succinyltransferase component of 2-oxoglutarate dehydrogenase complex	PF3D7_1320800	Spz, Gmt
conserved Plasmodium protein, unknown function	PF3D7_1324600	Unavailable
LDH	PF3D7_1324900	All (Spz, Mrz, Tpz, Gmt)
lactate dehydrogenase	PF3D7_1325200	Spz, Gmt
Conserved Plasmodium protein, unknown function	PF3D7_1325900	Spz
RNA-binding protein	PF3D7_1326300	Mrz, Tpz, Gmt
conserved Plasmodium protein, unknown function	PF3D7_1326500	Unavailable
conserved plasmodium protein	PF3D7_1327300	Gmt
DNA-directed RNA polymerase III subunit RPC1	PF3D7_1329000	Gmt
chromatin assembly factor 1 subunit	PF3D7_1329300	Gmt
thrombospondin-related anonymous protein (TRAP)	PF3D7_1335900	Spz	Yes
conserved plasmodium protein	PF3D7_1337500	Gmt
aconitate hydratase	PF3D7_1342100	Gmt
sporozoite protein essential for cell traversal (SPECT1)	PF3D7_1342500	Unavailable
conserved plasmodium protein	PF3D7_1343300	Tpz, Gmt
K13	PF3D7_1343700	Mrz, Tpz, Gmt
dynactin subunit 2	PF3D7_1346000	Gmt
UNK1346400	PF3D7_1346400	Spz, Gmt
Pfs48/45	PF3D7_1346700	Gmt	Yes
6-cysteine protein	PF3D7_1346800	Gmt
Tyrosine kinase-like protein (TKL3)	PF3D7_1349300	Mrz
UNK1353100	PF3D7_1353100	Mrz, Tpz, Gmt
inositol-polyphosphate 5-phosphatase, putative (IP5P)	PF3D7_1354200	Unavailable
guanylyl cyclase beta (GCbeta)	PF3D7_1360500	Tpz, Gmt
cytochrome c oxidase subunit 2	PF3D7_1361700	Gmt
Conserved Plasmodium protein, unknown function	PF3D7_1365300	Unavailable
suppressor of kinetochore protein 1	PF3D7_1367000	Unavailable
ETRAMP14	PF3D7_1401400	Spz, Mrz
DNA mismatch repair protein, putative	PF3D7_1405400	Unavailable
vacuolar protein sorting-associated protein 29	PF3D7_1406700	Gmt
LCCL domain-containing protein	PF3D7_1407000	Gmt
Conserved Plasmodium protein, unknown function	PF3D7_1408700	Spz, Gmt
CUGBP Elav-like family member 2	PF3D7_1409800	Gmt
RAP1	PF3D7_1410400	All (Spz, Mrz, Tpz, Gmt)
Glutamate dehydrogenase	PF3D7_1416500	Mrz
conserved plasmodium protein	PF3D7_1419600	Tpz, Gmt
ABC transporter G family member 2	PF3D7_1426500	Gmt
Glutamate dehydrogenase	PF3D7_1430700	Spz
conserved plasmodium protein	PF3D7_1431100	Gmt
conserved Plasmodium protein, unknown function	PF3D7_1433200	Gmt
NAD(P)H-dependent glutamate synthase	PF3D7_1435300	Spz, Mrz, Gmt
ataxin-2 like protein	PF3D7_1435700.1	Gmt
succinyl-CoA ligase	PF3D7_1437700	Spz, Tpz, Gmt
SEC62	PF3D7_1438100	Mrz
conservd Plasmodium protein, unkown function	PF3D7_1438800	Unavailable
cytochrome b-c1 complex subunit Rieske	PF3D7_1439400	Gmt
allantoicase	PF3D7_1440500	Tpz, Gmt
tRNA import protein tRIP	PF3D7_1442300	Tpz, Gmt
conserved plasmodium protein	PF3D7_1444100	Spz, Gmt
Aldo	PF3D7_1444800	All (Spz, Mrz, Tpz, Gmt)
calponin homology domain-containing protein	PF3D7_1447800	Spz, Gmt
gamete egress and sporozoite traversal protein, putative (GEST)	PF3D7_1449000	Spz
LCCL domain-containing protein	PF3D7_1451600	Gmt
ribosome biogenesis protein TSR1	PF3D7_1451900	Gmt
LCCL domain-containing protein	PF3D7_1455800	Spz, Gmt
Dynein beta chain, putative	PF3D7_1465800	Spz, Tpz
conservd Plasmodium protein, unkown function	PF3D7_1468100	Mrz, Tpz, Gmt
Biotin carboxylase subunit of acetyl CoA carboxylase, putative (ACC)	PF3D7_1469600	Spz, Mrz
trailer hitch homolog	PF3D7_1474900	Tpz, Gmt
LCCL domain-containing protein	PF3D7_1475500	Tpz, Gmt
PHISTb	PF3D7_1477500	Unavailable

## Sheet: Origin of Sequences
Sequence used for array	Reference or assembled	Country of Collection	Reference or NCBI
IGS-CBD-001	assembled	Cambodia	10.1093/infdis/jix334
IGS-CBD-002	assembled	Cambodia	10.1093/infdis/jix334
IGS-CBD-003	ref, assembled	Cambodia	10.1093/infdis/jix334
IGS-CBD-004	assembled	Cambodia	10.1093/infdis/jix334
IGS-CBD-005	assembled	Cambodia	10.1093/infdis/jix334
IGS-CBD-006	assembled	Cambodia	10.1093/infdis/jix334
IGS-CBD-007	assembled	Cambodia	10.1093/infdis/jix334
IGS-CBD-008	assembled	Cambodia	10.1093/infdis/jix334
IGS-CBD-009	assembled	Cambodia	10.1093/infdis/jix334
IGS-CBD-010	assembled	Cambodia	10.1093/infdis/jix334
IGS-CBD-011	assembled	Cambodia	10.1093/infdis/jix334
IGS-CBD-013	assembled	Cambodia	10.1093/infdis/jix334
IGS-CBD-014	assembled	Cambodia	10.1093/infdis/jix334
IGS-CBD-015	assembled	Cambodia	10.1093/infdis/jix334
IGS-CBD-016	assembled	Cambodia	10.1093/infdis/jix334
IGS-CBD-017	assembled	Cambodia	10.1093/infdis/jix334
IGS-CBD-018	assembled	Cambodia	10.1093/infdis/jix334
IGS-CBD-019	assembled	Cambodia	10.1093/infdis/jix334
IGS-CBD-021	assembled	Cambodia	10.1093/infdis/jix334
IGS-CBD-022	assembled	Cambodia	10.1093/infdis/jix334
IGS-CBD-023	assembled	Cambodia	10.1093/infdis/jix334
IGS-CBD-024	assembled	Cambodia	10.1093/infdis/jix334
IGS-CBD-025	assembled	Cambodia	10.1093/infdis/jix334
IGS-CBD-026	assembled	Cambodia	10.1093/infdis/jix334
IGS-CBD-027	assembled	Cambodia	10.1093/infdis/jix334
IGS-CBD-028	assembled	Cambodia	10.1093/infdis/jix334
IGS-CBD-029	assembled	Cambodia	10.1093/infdis/jix334
IGS-CBD-030	assembled	Cambodia	10.1093/infdis/jix334
IGS-CBD-031	assembled	Cambodia	10.1093/infdis/jix334
IGS-CBD-032	assembled	Cambodia	10.1093/infdis/jix334
IGS-CBD-033	assembled	Cambodia	10.1093/infdis/jix334
IGS-CBD-034	assembled	Cambodia	10.1093/infdis/jix334
IGS-CBD-035	assembled	Cambodia	10.1093/infdis/jix334
IGS-CBD-036	assembled	Cambodia	10.1093/infdis/jix334
IGS-CBD-037	assembled	Cambodia	10.1093/infdis/jix334
IGS-CBD-038	assembled	Cambodia	10.1093/infdis/jix334
IGS-CBD-039	assembled	Cambodia	10.1093/infdis/jix334
IGS-CBD-040	assembled	Cambodia	10.1093/infdis/jix334
IGS-CBD-041	assembled	Cambodia	10.1093/infdis/jix334
IGS-CBD-042	assembled	Cambodia	10.1093/infdis/jix334
IGS-CBD-043	assembled	Cambodia	10.1093/infdis/jix334
IGS-CBD-044	assembled	Cambodia	10.1093/infdis/jix334
IGS-CBD-045	assembled	Cambodia	10.1093/infdis/jix334
IGS-CBD-046	assembled	Cambodia	10.1093/infdis/jix334
IGS-CBD-047	assembled	Cambodia	10.1093/infdis/jix334
IGS-CBD-048	assembled	Cambodia	10.1093/infdis/jix334
IGS-CBD-049	assembled	Cambodia	10.1093/infdis/jix334
IGS-CBD-050	assembled	Cambodia	10.1093/infdis/jix334
IGS-CBD-051	assembled	Cambodia	10.1093/infdis/jix334
IGS-CBD-053	assembled	Cambodia	10.1093/infdis/jix334
IGS-CBD-054	assembled	Cambodia	10.1093/infdis/jix334
IGS-CBD-055	assembled	Cambodia	10.1093/infdis/jix334
IGS-CBD-056	assembled	Cambodia	10.1093/infdis/jix334
IGS-CBD-057	assembled	Cambodia	10.1093/infdis/jix334
IGS-CBD-058	assembled	Cambodia	10.1093/infdis/jix334
IGS-CBD-059	assembled	Cambodia	10.1093/infdis/jix334
IGS-CBD-060	assembled	Cambodia	10.1093/infdis/jix334
IGS-CBD-061	assembled	Cambodia	10.1093/infdis/jix334
IGS-CBD-062	assembled	Cambodia	10.1093/infdis/jix334
IGS-CBD-063	assembled	Cambodia	10.1093/infdis/jix334
IGS-CBD-064	assembled	Cambodia	10.1093/infdis/jix334
IGS-CBD-067	assembled	Cambodia	10.1093/infdis/jix334
IGS-CBD-068	assembled	Cambodia	10.1093/infdis/jix334
IGS-CBD-069	assembled	Cambodia	10.1093/infdis/jix334
IGS-CBD-070	assembled	Cambodia	10.1093/infdis/jix334
IGS-CBD-071	assembled	Cambodia	10.1093/infdis/jix334
IGS-CBD-072	assembled	Cambodia	10.1093/infdis/jix334
IGS-CBD-073	assembled	Cambodia	10.1093/infdis/jix334
IGS-CBD-074	assembled	Cambodia	10.1093/infdis/jix334
IGS-CBD-075	assembled	Cambodia	10.1093/infdis/jix334
IGS-CBD-077	assembled	Cambodia	10.1093/infdis/jix334
IGS-CBD-078	assembled	Cambodia	10.1093/infdis/jix334
IGS-CBD-079	assembled	Cambodia	10.1093/infdis/jix334
IGS-CBD-080	assembled	Cambodia	10.1093/infdis/jix334
IGS-CBD-081	assembled	Cambodia	10.1093/infdis/jix334
IGS-CBD-082	assembled	Cambodia	10.1093/infdis/jix334
IGS-CBD-083	assembled	Cambodia	10.1093/infdis/jix334
IGS-CBD-084	assembled	Cambodia	10.1093/infdis/jix334
IGS-CBD-085	assembled	Cambodia	10.1093/infdis/jix334
IGS-CBD-086	assembled	Cambodia	10.1093/infdis/jix334
IGS-CBD-087	assembled	Cambodia	10.1093/infdis/jix334
IGS-CBD-088	assembled	Cambodia	10.1093/infdis/jix334
IGS-CBD-089	assembled	Cambodia	10.1093/infdis/jix334
IGS-CBD-090	assembled	Cambodia	10.1093/infdis/jix334
IGS-CBD-091	assembled	Cambodia	10.1093/infdis/jix334
IGS-CBD-100	assembled	Cambodia	10.1093/infdis/jix334
IGS-CBD-102	assembled	Cambodia	10.1093/infdis/jix334
IGS-CBD-104	assembled	Cambodia	10.1093/infdis/jix334
IGS-CBD-105	assembled	Cambodia	10.1093/infdis/jix334
IGS-CBD-108	assembled	Cambodia	10.1093/infdis/jix334
IGS-CBD-111	assembled	Cambodia	10.1093/infdis/jix334
IGS-CBD-112	assembled	Cambodia	10.1093/infdis/jix334
IGS-CBD-113	assembled	Cambodia	10.1093/infdis/jix334
IGS-CBD-114	assembled	Cambodia	10.1093/infdis/jix334
IGS-CBD-115	assembled	Cambodia	10.1093/infdis/jix334
IGS-CBD-116	assembled	Cambodia	10.1093/infdis/jix334
IGS-CBD-117	assembled	Cambodia	10.1093/infdis/jix334
IGS-CBD-118	assembled	Cambodia	10.1093/infdis/jix334
IGS-CBD-119	assembled	Cambodia	10.1093/infdis/jix334
IGS-CBD-120	assembled	Cambodia	10.1093/infdis/jix334
IGS-CBD-121	assembled	Cambodia	10.1093/infdis/jix334
IGS-CBD-122	assembled	Cambodia	10.1093/infdis/jix334
IGS-CBD-123	assembled	Cambodia	10.1093/infdis/jix334
IGS-CBD-126	assembled	Cambodia	10.1093/infdis/jix334
IGS-CBD-127	assembled	Cambodia	10.1093/infdis/jix334
58.1	assembled	Mali	10.1186/s13073-019-0708-9
303.1	assembled	Mali	10.1186/s13073-019-0708-9
309.1	assembled	Mali	10.1186/s13073-019-0708-9
318.1	assembled	Mali	10.1186/s13073-019-0708-9
327.1	assembled	Mali	10.1186/s13073-019-0708-9
365.1	assembled	Mali	10.1186/s13073-019-0708-9
366.1	assembled	Mali	10.1186/s13073-019-0708-9
377.1	assembled	Mali	10.1186/s13073-019-0708-9
383.1	assembled	Mali	10.1186/s13073-019-0708-9
397.1	assembled	Mali	10.1186/s13073-019-0708-9
398.1	assembled	Mali	10.1186/s13073-019-0708-9
IGS-2016-7G8	ref, assembled	Brazil	10.1186/s13073-019-0708-9
IGS-2016-NF166	ref, assembled	Guinea	10.1186/s13073-019-0708-9
IGS-2016-NF54	ref, assembled	Other	10.1186/s13073-019-0708-9
IGS-BRA-001sA	assembled	Brazil	10.1186/s13073-019-0708-9
IGS-BRA-002sA	assembled	Brazil	10.1186/s13073-019-0708-9
IGS-BRA-003sA	assembled	Brazil	10.1186/s13073-019-0708-9
IGS-BRA-004sA	assembled	Brazil	10.1186/s13073-019-0708-9
IGS-BRA-005sA	assembled	Brazil	10.1186/s13073-019-0708-9
IGS-BRA-006sA	assembled	Brazil	10.1186/s13073-019-0708-9
IGS-BRA-007sA	assembled	Brazil	10.1186/s13073-019-0708-9
IGS-BRA-008sA	assembled	Brazil	10.1186/s13073-019-0708-9
IGS-BRA-009sA	assembled	Brazil	10.1186/s13073-019-0708-9
IGS-BRA-010sA	assembled	Brazil	10.1186/s13073-019-0708-9
IGS-BRA-011sA	assembled	Brazil	10.1186/s13073-019-0708-9
IGS-BRA-012sA	assembled	Brazil	10.1186/s13073-019-0708-9
IGS-BRA-013sA	assembled	Brazil	10.1186/s13073-019-0708-9
IGS-BRA-014sA	assembled	Brazil	10.1186/s13073-019-0708-9
IGS-BRA-015sA	assembled	Brazil	10.1186/s13073-019-0708-9
IGS-BRA-016sA	assembled	Brazil	10.1186/s13073-019-0708-9
IGS-BRA-017sA	assembled	Brazil	10.1186/s13073-019-0708-9
IGS-BRA-018sA	assembled	Brazil	10.1186/s13073-019-0708-9
IGS-BRA-019sA	assembled	Brazil	10.1186/s13073-019-0708-9
IGS-BRA-020sA	assembled	Brazil	10.1186/s13073-019-0708-9
IGS-BRA-021sA	assembled	Brazil	10.1186/s13073-019-0708-9
IGS-CBD-NF135.C10	ref	Cambodia	10.1186/s13073-019-0708-9
IGS-MLI-001	ref, assembled	Mali	10.1186/s13073-019-0708-9
IGS-MLI-004	ref, assembled	Mali	10.1186/s13073-019-0708-9
IGS-MLI-005	ref, assembled	Mali	10.1186/s13073-019-0708-9
IGS-MLI-006	ref, assembled	Mali	10.1186/s13073-019-0708-9
IGS-MLI-007	assembled	Mali	10.1186/s13073-019-0708-9
IGS-MLI-008	assembled	Mali	10.1186/s13073-019-0708-9
IGS-MLI-009	assembled	Mali	10.1186/s13073-019-0708-9
IGS-MLI-010	assembled	Mali	10.1186/s13073-019-0708-9
IGS-MLI-011	assembled	Mali	10.1186/s13073-019-0708-9
IGS-MLI-012	assembled	Mali	10.1186/s13073-019-0708-9
IGS-MLI-013	assembled	Mali	10.1186/s13073-019-0708-9
IGS-MLI-014	assembled	Mali	10.1186/s13073-019-0708-9
IGS-MLI-015	assembled	Mali	10.1186/s13073-019-0708-9
IGS-MLI-016	assembled	Mali	10.1186/s13073-019-0708-9
IGS-MLI-017	assembled	Mali	10.1186/s13073-019-0708-9
IGS-MLI-018	assembled	Mali	10.1186/s13073-019-0708-9
IGS-MLI-019	assembled	Mali	10.1186/s13073-019-0708-9
IGS-MLI-020	assembled	Mali	10.1186/s13073-019-0708-9
IGS-MLI-021	assembled	Mali	10.1186/s13073-019-0708-9
IGS-MLI-022	assembled	Mali	10.1186/s13073-019-0708-9
IGS-MLI-023	assembled	Mali	10.1186/s13073-019-0708-9
IGS-MLI-024	assembled	Mali	10.1186/s13073-019-0708-9
IGS-MLI-025	assembled	Mali	10.1186/s13073-019-0708-9
IGS-MLI-026	assembled	Mali	10.1186/s13073-019-0708-9
IGS-MLI-027	assembled	Mali	10.1186/s13073-019-0708-9
IGS-MLI-028	assembled	Mali	10.1186/s13073-019-0708-9
IGS-MLI-029	assembled	Mali	10.1186/s13073-019-0708-9
IGS-MLI-030	assembled	Mali	10.1186/s13073-019-0708-9
IGS-MLI-031	assembled	Mali	10.1186/s13073-019-0708-9
IGS-MLI-032	assembled	Mali	10.1186/s13073-019-0708-9
IGS-MLI-033	assembled	Mali	10.1186/s13073-019-0708-9
IGS-MLI-034	assembled	Mali	10.1186/s13073-019-0708-9
IGS-MLI-035	assembled	Mali	10.1186/s13073-019-0708-9
IGS-MLI-036	assembled	Mali	10.1186/s13073-019-0708-9
IGS-MLI-037	assembled	Mali	10.1186/s13073-019-0708-9
IGS-MLI-038	assembled	Mali	10.1186/s13073-019-0708-9
IGS-MLI-039	assembled	Mali	10.1186/s13073-019-0708-9
IGS-MLI-040	assembled	Mali	10.1186/s13073-019-0708-9
IGS-MLI-041	assembled	Mali	10.1186/s13073-019-0708-9
IGS-MLI-042	assembled	Mali	10.1186/s13073-019-0708-9
IGS-MLI-043	assembled	Mali	10.1186/s13073-019-0708-9
IGS-MLI-044	assembled	Mali	10.1186/s13073-019-0708-9
IGS-MNM-003	ref, assembled	Myanmar	10.1186/s13073-019-0708-9
IGS-MNM-004	ref, assembled	Myanmar	10.1186/s13073-019-0708-9
IGS-MNM-005	assembled	Myanmar	10.1186/s13073-019-0708-9
IGS-MNM-006	assembled	Myanmar	10.1186/s13073-019-0708-9
IGS-MNM-007	assembled	Myanmar	10.1186/s13073-019-0708-9
IGS-MNM-008	assembled	Myanmar	10.1186/s13073-019-0708-9
IGS-MNM-009	assembled	Myanmar	10.1186/s13073-019-0708-9
IGS-MNM-010	assembled	Myanmar	10.1186/s13073-019-0708-9
IGS-MNM-011	assembled	Myanmar	10.1186/s13073-019-0708-9
IGS-MNM-012	assembled	Myanmar	10.1186/s13073-019-0708-9
IGS-MNM-013	assembled	Myanmar	10.1186/s13073-019-0708-9
IGS-MNM-014	assembled	Myanmar	10.1186/s13073-019-0708-9
IGS-MNM-015	assembled	Myanmar	10.1186/s13073-019-0708-9
IGS-MNM-016	assembled	Myanmar	10.1186/s13073-019-0708-9
IGS-MNM-017	assembled	Myanmar	10.1186/s13073-019-0708-9
IGS-MNM-018	assembled	Myanmar	10.1186/s13073-019-0708-9
IGS-MWI-006sA	assembled	Malawi	10.1186/s13073-019-0708-9
IGS-MWI-007sA	assembled	Malawi	10.1186/s13073-019-0708-9
IGS-MWI-009sA	assembled	Malawi	10.1186/s13073-019-0708-9
IGS-MWI-010sA	assembled	Malawi	10.1186/s13073-019-0708-9
IGS-MWI-011sA	assembled	Malawi	10.1186/s13073-019-0708-9
IGS-MWI-012sA	assembled	Malawi	10.1186/s13073-019-0708-9
IGS-MWI-013sA	assembled	Malawi	10.1186/s13073-019-0708-9
IGS-MWI-014sA	assembled	Malawi	10.1186/s13073-019-0708-9
IGS-MWI-015sA	assembled	Malawi	10.1186/s13073-019-0708-9
IGS-MWI-017sA	assembled	Malawi	10.1186/s13073-019-0708-9
IGS-MWI-018sA	assembled	Malawi	10.1186/s13073-019-0708-9
IGS-MWI-019sA	assembled	Malawi	10.1186/s13073-019-0708-9
IGS-MWI-020sA	assembled	Malawi	10.1186/s13073-019-0708-9
IGS-MWI-021sA	assembled	Malawi	10.1186/s13073-019-0708-9
IGS-MWI-022sA	assembled	Malawi	10.1186/s13073-019-0708-9
IGS-MWI-024sA	assembled	Malawi	10.1186/s13073-019-0708-9
IGS-MWI-025sA	assembled	Malawi	10.1186/s13073-019-0708-9
IGS-MWI-026sA	assembled	Malawi	10.1186/s13073-019-0708-9
IGS-MWI-027sA	assembled	Malawi	10.1186/s13073-019-0708-9
IGS-MWI-028sA	assembled	Malawi	10.1186/s13073-019-0708-9
IGS-MWI-029sA	assembled	Malawi	10.1186/s13073-019-0708-9
IGS-MWI-030sA	assembled	Malawi	10.1186/s13073-019-0708-9
IGS-MWI-031sA	assembled	Malawi	10.1186/s13073-019-0708-9
IGS-MWI-032sA	assembled	Malawi	10.1186/s13073-019-0708-9
IGS-MWI-033sA	assembled	Malawi	10.1186/s13073-019-0708-9
IGS-MWI-034sA	assembled	Malawi	10.1186/s13073-019-0708-9
IGS-MWI-036sA	assembled	Malawi	10.1186/s13073-019-0708-9
IGS-MWI-037sA	assembled	Malawi	10.1186/s13073-019-0708-9
IGS-MWI-038sA	assembled	Malawi	10.1186/s13073-019-0708-9
IGS-MWI-039sA	assembled	Malawi	10.1186/s13073-019-0708-9
IGS-MWI-040sA	assembled	Malawi	10.1186/s13073-019-0708-9
IGS-MWI-041sA	assembled	Malawi	10.1186/s13073-019-0708-9
IGS-MWI-042sA	assembled	Malawi	10.1186/s13073-019-0708-9
IGS-MWI-043sA	assembled	Malawi	10.1186/s13073-019-0708-9
IGS-MWI-044sA	assembled	Malawi	10.1186/s13073-019-0708-9
IGS-MWI-045sA	assembled	Malawi	10.1186/s13073-019-0708-9
IGS-MWI-046sA	assembled	Malawi	10.1186/s13073-019-0708-9
IGS-MWI-047sA	assembled	Malawi	10.1186/s13073-019-0708-9
IGS-MWI-048sA	assembled	Malawi	10.1186/s13073-019-0708-9
IGS-MWI-049sA	assembled	Malawi	10.1186/s13073-019-0708-9
IGS-MWI-050sA	assembled	Malawi	10.1186/s13073-019-0708-9
IGS-MWI-051sA	assembled	Malawi	10.1186/s13073-019-0708-9
IGS-MWI-052sA	assembled	Malawi	10.1186/s13073-019-0708-9
IGS-MWI-053sA	assembled	Malawi	10.1186/s13073-019-0708-9
IGS-MWI-054sA	assembled	Malawi	10.1186/s13073-019-0708-9
IGS-MWI-055sA	assembled	Malawi	10.1186/s13073-019-0708-9
IGS-MWI-056sA	assembled	Malawi	10.1186/s13073-019-0708-9
IGS-MWI-057sA	assembled	Malawi	10.1186/s13073-019-0708-9
IGS-MWI-059sA	assembled	Malawi	10.1186/s13073-019-0708-9
IGS-MWI-060sA	assembled	Malawi	10.1186/s13073-019-0708-9
IGS-MWI-061sA	assembled	Malawi	10.1186/s13073-019-0708-9
IGS-MWI-062sA	assembled	Malawi	10.1186/s13073-019-0708-9
IGS-MWI-063sA	assembled	Malawi	10.1186/s13073-019-0708-9
IGS-MWI-064sA	assembled	Malawi	10.1186/s13073-019-0708-9
IGS-MWI-065sA	assembled	Malawi	10.1186/s13073-019-0708-9
IGS-MWI-066sA	assembled	Malawi	10.1186/s13073-019-0708-9
IGS-MWI-067sA	assembled	Malawi	10.1186/s13073-019-0708-9
IGS-MWI-068sA	assembled	Malawi	10.1186/s13073-019-0708-9
IGS-MWI-069sA	assembled	Malawi	10.1186/s13073-019-0708-9
IGS-MWI-070sA	assembled	Malawi	10.1186/s13073-019-0708-9
IGS-MWI-071sA	assembled	Malawi	10.1186/s13073-019-0708-9
IGS-MWI-072sA	assembled	Malawi	10.1186/s13073-019-0708-9
IGS-MWI-073sA	assembled	Malawi	10.1186/s13073-019-0708-9
IGS-MWI-074sA	assembled	Malawi	10.1186/s13073-019-0708-9
IGS-MWI-075sA	assembled	Malawi	10.1186/s13073-019-0708-9
IGS-MWI-076sA	assembled	Malawi	10.1186/s13073-019-0708-9
IGS-MWI-077sA	assembled	Malawi	10.1186/s13073-019-0708-9
IGS-MWI-078sA	assembled	Malawi	10.1186/s13073-019-0708-9
IGS-MWI-079sA	assembled	Malawi	10.1186/s13073-019-0708-9
IGS-MWI-080sA	assembled	Malawi	10.1186/s13073-019-0708-9
IGS-MWI-081sA	assembled	Malawi	10.1186/s13073-019-0708-9
IGS-MWI-082sA	assembled	Malawi	10.1186/s13073-019-0708-9
IGS-MWI-084sA	assembled	Malawi	10.1186/s13073-019-0708-9
IGS-MWI-085sA	assembled	Malawi	10.1186/s13073-019-0708-9
IGS-MWI-086sA	assembled	Malawi	10.1186/s13073-019-0708-9
IGS-MWI-088sA	assembled	Malawi	10.1186/s13073-019-0708-9
IGS-MWI-089sA	assembled	Malawi	10.1186/s13073-019-0708-9
IGS-MWI-090sA	assembled	Malawi	10.1186/s13073-019-0708-9
IGS-MWI-091sA	assembled	Malawi	10.1186/s13073-019-0708-9
IGS-MWI-093sA	assembled	Malawi	10.1186/s13073-019-0708-9
IGS-MWI-094sA	assembled	Malawi	10.1186/s13073-019-0708-9
IGS-MWI-095sA	assembled	Malawi	10.1186/s13073-019-0708-9
IGS-MWI-096sA	assembled	Malawi	10.1186/s13073-019-0708-9
IGS-MWI-097sA	assembled	Malawi	10.1186/s13073-019-0708-9
IGS-MWI-098sA	assembled	Malawi	10.1186/s13073-019-0708-9
IGS-MWI-099sA	assembled	Malawi	10.1186/s13073-019-0708-9
IGS-MWI-100sA	assembled	Malawi	10.1186/s13073-019-0708-9
IGS-MWI-101sA	assembled	Malawi	10.1186/s13073-019-0708-9
IGS-MWI-103sA	assembled	Malawi	10.1186/s13073-019-0708-9
IGS-MWI-104sA	assembled	Malawi	10.1186/s13073-019-0708-9
IGS-MWI-105sA	assembled	Malawi	10.1186/s13073-019-0708-9
IGS-MWI-106sA	assembled	Malawi	10.1186/s13073-019-0708-9
IGS-MWI-107sA	assembled	Malawi	10.1186/s13073-019-0708-9
IGS-MWI-108sA	assembled	Malawi	10.1186/s13073-019-0708-9
IGS-MWI-109sA	assembled	Malawi	10.1186/s13073-019-0708-9
IGS-MWI-110sA	assembled	Malawi	10.1186/s13073-019-0708-9
IGS-MWI-111sA	assembled	Malawi	10.1186/s13073-019-0708-9
IGS-MWI-112sA	assembled	Malawi	10.1186/s13073-019-0708-9
IGS-MWI-254sA	assembled	Malawi	10.1186/s13073-019-0708-9
IGS-MWI-255sA	assembled	Malawi	10.1186/s13073-019-0708-9
IGS-THL-001	assembled	Thailand	10.1186/s13073-019-0708-9
IGS-THL-002	assembled	Thailand	10.1186/s13073-019-0708-9
IGS-THL-003	assembled	Thailand	10.1186/s13073-019-0708-9
IGS-THL-004	assembled	Thailand	10.1186/s13073-019-0708-9
IGS-THL-005	assembled	Thailand	10.1186/s13073-019-0708-9
IGS-THL-006	assembled	Thailand	10.1186/s13073-019-0708-9
IGS-THL-007	assembled	Thailand	10.1186/s13073-019-0708-9
IGS-THL-008	assembled	Thailand	10.1186/s13073-019-0708-9
IGS-THL-009	assembled	Thailand	10.1186/s13073-019-0708-9
IGS-THL-010	assembled	Thailand	10.1186/s13073-019-0708-9
IGS-THL-011	assembled	Thailand	10.1186/s13073-019-0708-9
IGS-THL-012	assembled	Thailand	10.1186/s13073-019-0708-9
IGS-THL-019	assembled	Thailand	10.1186/s13073-019-0708-9
IGS-THL-023	assembled	Thailand	10.1186/s13073-019-0708-9
IGS-THL-024	assembled	Thailand	10.1186/s13073-019-0708-9
IGS-BRA-021	assembled	Brazil	SAMN08815903
IGS-CBD-012	ref, assembled	Cambodia	SAMN06175900
IGS-CBD-066	ref, assembled	Cambodia	SAMN06175954
IGS-LAO-001	ref, assembled	Laos	SAMN06175850
IGS-LAO-002	ref, assembled	Laos	SAMN06175851
IGS-MLI-002	ref	Mali	SAMN06175783
IGS-MLI-003	ref, assembled	Mali	SAMN06175784
IGS-MLI-152	assembled	Mali	SAMN10286359
IGS-MLI-154	assembled	Mali	SAMN10286361
IGS-MLI-155	assembled	Mali	SAMN10286362
IGS-MLI-156	assembled	Mali	SAMN10286363
IGS-MLI-157	assembled	Mali	SAMN10286364
IGS-MLI-158	assembled	Mali	SAMN10286365
IGS-MLI-159	assembled	Mali	SAMN10286366
IGS-MLI-160	assembled	Mali	SAMN10286367
IGS-MLI-161	assembled	Mali	SAMN10286368
IGS-MLI-162	assembled	Mali	SAMN10286369
IGS-MLI-163	assembled	Mali	SAMN10286370
IGS-MLI-164	assembled	Mali	SAMN10286371
IGS-MLI-165	assembled	Mali	SAMN10286372
IGS-MLI-166	assembled	Mali	SAMN10286373
IGS-MLI-167	assembled	Mali	SAMN10286374
IGS-MLI-168	assembled	Mali	SAMN10286375
IGS-MLI-169	assembled	Mali	SAMN10286376
IGS-MLI-170	assembled	Mali	SAMN10286377
IGS-MLI-171	assembled	Mali	SAMN10286378
IGS-MLI-172	assembled	Mali	SAMN10286379
IGS-MLI-173	assembled	Mali	SAMN10286380
IGS-MLI-174	assembled	Mali	SAMN10286381
IGS-MLI-175	assembled	Mali	SAMN10286382
IGS-MLI-176	assembled	Mali	SAMN10286383
IGS-MLI-177	assembled	Mali	SAMN10286384
IGS-MLI-178	assembled	Mali	SAMN10286385
IGS-MLI-179	assembled	Mali	SAMN10286386
IGS-MLI-180	assembled	Mali	SAMN10286387
IGS-MLI-181	assembled	Mali	SAMN10286388
IGS-MLI-182	assembled	Mali	SAMN10286389
IGS-MLI-183	assembled	Mali	SAMN10286390
IGS-MLI-184	assembled	Mali	SAMN10286391
IGS-MLI-185	assembled	Mali	SAMN10286392
IGS-MLI-186	assembled	Mali	SAMN10286393
IGS-MLI-187	assembled	Mali	SAMN10286394
IGS-MLI-188	assembled	Mali	SAMN10286395
IGS-MLI-189	assembled	Mali	SAMN10286396
IGS-MLI-191	assembled	Mali	SAMN10286398
IGS-MLI-192	assembled	Mali	SAMN10286399
IGS-MLI-193	assembled	Mali	SAMN10286400
IGS-MLI-194	assembled	Mali	SAMN10286401
IGS-MLW-001	ref, assembled	Malawi	SAMN06175827
IGS-MLW-002	ref, assembled	Malawi	SAMN06175828
IGS-MLW-003	ref, assembled	Malawi	SAMN06175829
IGS-MLW-004	assembled	Malawi	SAMN06175830
IGS-MLW-005	ref, assembled	Malawi	SAMN06175831
IGS-MNM-001	ref, assembled	Myanmar	SAMN06175832
IGS-MNM-002	ref, assembled	Myanmar	SAMN06175833
IGS-MWI-224sA	assembled	Malawi	SAMN08849490
IGS-MWI-225sA	assembled	Malawi	SAMN08849491
IGS-MWI-226sA	assembled	Malawi	SAMN08849492
IGS-MWI-227sA	assembled	Malawi	SAMN08849493
IGS-MWI-228sA	assembled	Malawi	SAMN08849494
IGS-MWI-229sA	assembled	Malawi	SAMN08849495
IGS-MWI-230sA	assembled	Malawi	SAMN08849496
IGS-MWI-231sA	assembled	Malawi	SAMN08849497
IGS-MWI-232sA	assembled	Malawi	SAMN08849498
IGS-MWI-233sA	assembled	Malawi	SAMN08849499
IGS-MWI-234sA	assembled	Malawi	SAMN08849500
IGS-MWI-235sA	assembled	Malawi	SAMN08849501
IGS-MWI-236sA	assembled	Malawi	SAMN08849502
IGS-MWI-237sA	assembled	Malawi	SAMN08849503
IGS-MWI-238sA	assembled	Malawi	SAMN08849504
IGS-MWI-239sA	assembled	Malawi	SAMN08849505
IGS-MWI-240sA	assembled	Malawi	SAMN08849506
IGS-MWI-241sA	assembled	Malawi	SAMN08849507
IGS-MWI-242sA	assembled	Malawi	SAMN08849508
IGS-MWI-243sA	assembled	Malawi	SAMN08849509
IGS-MWI-244sA	assembled	Malawi	SAMN08849510
IGS-MWI-245sA	assembled	Malawi	SAMN08849511
IGS-MWI-246sA	assembled	Malawi	SAMN08849512
IGS-MWI-247sA	assembled	Malawi	SAMN08849513
IGS-MWI-248sA	assembled	Malawi	SAMN08849514
IGS-MWI-249sA	assembled	Malawi	SAMN08849515
IGS-MWI-250sA	assembled	Malawi	SAMN08849516
IGS-MWI-251sA	assembled	Malawi	SAMN08849517
IGS-MWI-252sA	assembled	Malawi	SAMN08849518
IGS-MWI-253sA	assembled	Malawi	SAMN08849519
IGS-MWI-256	assembled	Malawi	SAMN08849524
IGS-MWI-256sA	assembled	Malawi	SAMN08849525
IGS-MWI-257sA	assembled	Malawi	SAMN08849526
