# Supplementary material for: Controlled human malaria infection with NF54 and 7G8 strains elicit differential antibody responses to Plasmodium falciparum peptides
Source: Front Immunol. 2025 Sep 15;16:1641280. doi: 10.3389/fimmu.2025.1641280 (PMC12477171; doi:10.3389/fimmu.2025.1641280)
Supplement: Supplementary file 4 [file Table3.xlsx]

## Sheet: All_clean
Supplemental Table S3: Literature curated epitopes
PlasmoDB	Gene name	Sequence (From literature)	Length	Start position	End position	Comment
PF3D7_1035300	GLURP	GGPKLRGNVTSNIKFPSDNKGK	22	1	22	GL8
PF3D7_1035301	GLURP	KQNSQIPSLDLKEPTNEDI	19	309	327	GL6
PF3D7_1035302	GLURP	PNFVDSQPNPQEPVEPSFVKIEKVPSEEN	29	733	761	GL9
PF3D7_1035303	GLURP	EFQEINEDDKSAHIQHEIVEVEEILPEDD	29	854	882	GL5
PF3D7_1035304	GLURP	KNKKKSSFITYISTKKFK	18	1178	1195	GL7
PF3D7_1035305	GLURP	EPLEPFPTQIHKDYKE	16	193	208	GlurpP3
PF3D7_1035306	GLURP	EDKNEKGQHEIVEVEEILP	19	938	956
PF3D7_1021800	PfSEA1	NEDRGIYDELLENDMCDLYNLKMHDLHNLKSYDFGLSKDLLKKDIFIYSNNLKNDDMDDDDNNNMNDIAIGENVIYENDIHENNIDDNDMYNNYVNGNDLYINNMQDDAMDDIVYDEEEIKSFLDKLKSDISNQMNVKNGNVEVTGNGGNEEMSYINNDENLQAFDLLDNFHMDDYGNNYNDNEEDGDGDGDDDEQKKRKQKELHNVNGKLNLSDLNELNVDDINNNFYMSTPRKSIDERKDTECQTDFPLLDVSRNTNRTPRRKSVEVILVE	273	811	1083
PF3D7_1021800	PfSEA1	IDERKDTECQTDFPLLDVSRNTNR	24	1047	1070	Epitope 5 644539
PF3D7_1021800	PfSEA1	NEDRGIYDELLENDMCDLYN	20	811	830	Epitope 1 647826
PF3D7_1021800	PfSEA1	NNNMNDIAIGENVIYENDIHENNID	25	872	896	Epitope 2 647940
PF3D7_1021800	PfSEA1	YINNMQDDAMDDIVYDEEEIKSFLDK	26	911	936	Epitope 3 652461
PF3D7_1021800	PfSEA1	SYINNDENLQAFDLLDNFHMDDY	23	964	986	Epitope 4 650560
PF3D7_0206800	MSP2	AEASTSTSSENPNHKNAETNPKGKGEVQEPNQANKETQNNSNVQQDSQTKSNVPPTQDADTKSPTAQPEQAENSAPTAEQTESPELQS	87	111	197	Domain D
PF3D7_0206800	MSP2	APENKGTGQHGHMHGSRNNHPQNTSDSQKECTDGNKENCG	40	199	238	Domain C
PF3D7_0406200	PFS16	IMLIILSGIVGFKVK	15	115	129
PF3D7_1133400	AMA1	AFKADRYKSHGKGYNW	16	384	399	4G2
PF3D7_1133400	AMA1	KSHGKGYNWGNYNTET	16	391	406	4G2
PF3D7_1133400	AMA1	LMSPMTDEMRHFYKD	16	189	204	c1L/F9
PF3D7_1133400	AMA1	GAEPAPQEQNLFSSIEIVERSNYMGNPWTEYMAKYDIEEVHGSGIRVDLGEDAEVAGTQYRLPSGKCPVFGKGIIIENSNTTFLTPVATGNQYLKDGGFAFPPTEPLMSPMTLDEMRHFYKDNKYVKNLDELTLCSRHAGNMIPDNDKNSNYKYPAVYDDKDKKCHILYIAAQENNGPRYCNKDESKRNSMFCFRPAKDISFQNYTYLSKNVVDNWEKVCPRKNLQNAKFGLWVDGN	237	83	319	Domain I
PF3D7_1133400	AMA1	RKNLQNAKFGLWVDGNCEDIPHVNEFPAIDLFECNKLVFELSASDQPKQYEQHLTDYEKIKEGFKNKNASMIKSAFLPTGAFKADRYKSHGKGYNWGNYNTETQKCEIFNVKPTCLINNSSYIATTALSHPIEVENNFP	139	304	442	Domain II
PF3D7_1133400	AMA1	LINNSSYIATTALSHPIEVENNFPCSLYKDEIMKEIERESKRIKLNDNDDEGNKKIIAPRIFISDDKDSLKCPCDPEMVSNSTCRFFVCKCVERRAEVTSNNEVVVKEEYKDE	113	419	531	Domain III
PF3D7_1133400	AMA1	EPLMSPMTLDEMRHFYKDNKYVKNLDELTLCSRHAGNMI	39	187	225	C1
PF3D7_1133400	AMA1	DKDKKCHILYIAAQENNGPRYCNKDESKRNSMFCFRPAKDISFQ	44	242	285	C2
PF3D7_1133400	AMA1	YLKDGGFAFPPTEPLMSPMTLDEMRHFYKDNKYVKNLDELTLCSRHAGNMIPDNDKNSNYKYPAVYDDKDKKCHILYIAAQENNGPRYCNKDE	93	175	267	C3
PF3D7_1133400	AMA1	DEMRHFYKDNK	11	196	206	C1-L
PF3D7_1133400	AMA1	EPLMSPMTLDEMRHFYKDNKYVKNLDELTLCSRHAGNMIPDNDKNSNYKYPAVYDDKDKKCHILYIAAQENNGPRYCNKDESKRNSMFCFRPAKDISFQ	99	187	285	C1+C2
PF3D7_0424100	RH5	KKINETYDKVKSKCND	16	211	226	R5.016
PF3D7_0424100	RH5	YGKCIAVDAFIKKINE	16	200	215	Differential binding at 197
PF3D7_0424100	RH5	IKKLEHPYDINNKNDD	16	235	250	Bind R5.007 and c4BA7
PF3D7_0424100	RH5	LQYHFKELSNYNIANSIDILQ	21	145	165	R5.011 (most important epitope)
PF3D7_0424100	RH5	KIKLNIWRTFQKDELL	16	441	456	R5.004
PF3D7_0424100	RH5	IAVDAFIK	8	204	211	R5.016 alt
PF3D7_0424100	RH5	GKCIAVDAFIKKINETYDK	19	201	219	R5.016 alt2 ABCD_AQ750 in the ABCD (AntiBodies Chemically Defined) Database
PF3D7_0424100	RH5	KICMDMKNY	9	327	335	R5.016 alt3 ABCD_AQ750 in the ABCD (AntiBodies Chemically Defined) Database
PF3D7_0304600	CSP	KLKQP	5	93	97	Region I
PF3D7_0304600	CSP	PADGNPDPNANPNVDPNANP	20	97	116	Junctional Region
PF3D7_0304600	CSP	NANPNANPNANPNANPNANP	20	129	148	Central repeat region
PF3D7_0304600	CSP	PNDPNRNVD	9	286	294
PF3D7_0304600	CSP	ENANANNAV	9	295	303
PF3D7_0304600	CSP	DKHIKEYLNKIQNSL	15	313	327	Th2R
PF3D7_0304600	CSP	RIKPGSANKPKDELDYANDIEKKI	24	345	368	Th3R
PF3D7_1121600	EXP1	ALFFIIFNK	9	10	18
PF3D7_1121600	EXP1	YKLATSVLAGLLGVVSTVLLGG	22	74	95
PF3D7_1121600	EXP1	ATSVLAGL	8	77	84
PF3D7_1121600	EXP1	GLLGVVSTV	9	83	91
PF3D7_1121600	EXP1	VLLGGVGLVL	10	91	100
PF3D7_1121600	EXP1	GLVLYNTEKGRHPFKIGSSD	20	97	116
PF3D7_1121600	EXP1	NANP	4	120	123
All RIFINs	RIFIN	FHEYDER				pan-reactive RIFIN sequence
PF3D7_0732400	RIFIN	DLYTPSNYDDDQEMKELMQQFEDRTSQRFH	30	53	82
PF3D7_0732400	RIFIN	NIQWNLYNTTQIQKTKLTITNTRLLC	26	25	50
PF3D7_0732400	RIFIN	HKYEERMKTTRQKCRE	16	82	97
PF3D7_0732400	RIFIN	ISAAAFKASEAAGLAKV	17	198	214
PF3D7_0732400	RIFIN	QKVTEVVEGAKGAAAN	16	294	309
PF3D7_0732400	RIFIN	KVTEVVEGAKGAAANASKVASERVT	25	295	319
PF3D7_0732400	RIFIN	ITELKALSVEKLIPGILNSIFSET	24	215	238
PF3D7_0732400	RIFIN	IPGILNSIFSETHYTNATKIAEIILTKKSVTCGLSSPGNP	40	227	266
PF3D7_0732400	RIFIN	ETNVINATYAGYEITIIASIIAILIIVLIMVIIYLILRYQRKKKMKKK	48	326	373
PF3D7_0732400	RIFIN	FPDKTGITQKVTEVVE	16	286	301
PF3D7_0732400	RIFIN	REQCDKDIKKIILNYK	16	96	111
PF3D7_0732400	RIFIN	HEFGINFNIIDPGNGF	16	269	284
PF3D7_0732400	RIFIN	LSVEKLIPGILNSIFS	16	221	236	pan-reactive RIFIN sequence
PF3D7_1041100	RIFIN	VLSECDIPTSNYNNDEDMKSV	21	113	133
PF3D7_1041100	RIFIN	ALGGVAASVGLFGGLGIYVSKSAALATAIAEGAETAKAAGEAARI	45	194	238
PF3D7_1041100	RIFIN	TAKAAGEAARIPAAIDAVIKGI	22	228	249
PF3D7_1041100	RIFIN	AICQTAIIASVVAIIIIALVMIIIYLVLRYRRK	33	361	393
PF3D7_1041100	RIFIN	IIEKDRMDKLLAEKVEKGCL	20	170	189
PF3D7_1041100	RIFIN	PIVSQAETVAERAVKT	16	328	343
PF3D7_1041100	RIFIN	PIVSQAETVAERAVKTATDEAIQRSIG	27	328	354
PF3D7_1041100	RIFIN	FNTTLYTEVSKIADAVYNQYAATC	24	267	290
PF3D7_1041100	RIFIN	DEAIQRSIGVVESTYAICQT	20	346	365
PF3D7_1041100	RIFIN	SIEVAVKPIVSQAETVAE	18	321	338
PF3D7_1041100	RIFIN	VLRYRRKKKMNKKLQYTKLLN	21	387	407
PF3D7_1041100	RIFIN	FGVSTLGGQKMETFFN	16	253	268
PF3D7_1041100	RIFIN	LRCGCALGGVAASVGL	16	189	204
PF3D7_1041100	RIFIN	TSGNGARGPICTLAWQ	16	292	307
PF3D7_1041100	RIFIN	KRKEERDKNIQEIIEK	16	158	173
PF3D7_1041100	RIFIN	GGVAASVGLFGGLGIY	16	196	211	pan-reactive RIFIN sequence
PF3D7_1041100	RIFIN	EVAVKPIVSQAETVAE	16	323	338	pan-reactive RIFIN sequence
PF3D7_1041100	RIFIN	AIIIIALVMIIIYLVL	16	373	388	pan-reactive RIFIN sequence
PF3D7_0833200	RIFIN	SITSHHTPRYTSRVLSECDTESSIYDSDEEI	31	31	61
PF3D7_0833200	RIFIN	VKEIFERQTSQRLREYDERLQEKRQKRKEQRDKN	34	64	97
PF3D7_0833200	RIFIN	KTLKSFINPNTYTQVTSIYEAVSNQYLQTCAKDSLGKGFLRFADGNR	47	192	238
PF3D7_0833200	RIFIN	KSKFVVSTLGNKTLKS	16	181	196
PF3D7_0833200	RIFIN	QKIIQKDKMEKNLAEK	16	99	114
PF3D7_0833200	RIFIN	ADGNRDIPFCNSVWEQTQAVSQSRKYISHIDGIRTAV	37	234	270
PF3D7_0833200	RIFIN	SVGLFGGIAINIWKNVALDVGIKEAIKAAAAEISASANAAGAAEIMKLIKSKF	53	132	184
PF3D7_0833200	RIFIN	PAKAAAEAARESAINAIKARETGLINTVFMSKQT	34	280	313
PF3D7_0833200	RIFIN	INIWKNVALDVGIKEAIKAAAAEISASAN	29	141	169
PF3D7_0833200	RIFIN	QTAIIASVVAILIIVLVMIIIYLVLRYRR	29	312	340
PF3D7_0833200	RIFIN	LVLRYRRKKKMNKKAQYTKLL	21	334	354
PF3D7_0833200	RIFIN	RVLSECDTESSIYDSD	16	43	58	pan-reactive RIFIN sequence
PF3D7_0833200	RIFIN	IVLVMIIIYLVLRYRR	16	325	340	pan-reactive RIFIN sequence
PF3D7_0832600	RIFIN	DYERLYKNKKYKNILYVPTNFRSLAEVSLERRTNHIQQNYEFREHGNTNETKYKKNKYPKDDAKTKQKILKVTEKENTGTPNYRK	85	25	109
PF3D7_0832600	RIFIN	YKKGTYDKEKEEKSNRSPHSLKYLELQRKLYN	32	110	141
PF3D7_0832600	RIFIN	YVKSEMDFHNLSDKSNDNFYECAYENKLYDTLYLSNKVHDNY	42	144	185
PF3D7_0832600	RIFIN	GCAGGIGVCALSFTVTKIAGSTAAANALITNVYTSVALN	39	192	230
PF3D7_0832600	RIFIN	QLSQTLVGLNLFFESVIQTAITSGKISIINSSMATKAATDVSGAFG	46	231	276
PF3D7_0832600	RIFIN	IINSSMATKAATDVSGAFGPYGIAIYVIIAIIVVLIILYIWLRKTRKNSWKHECKKYLCK	60	258	317
PF3D7_0832600	RIFIN	KSEMDFHNLSDKSNDN	16	146	161	pan-reactive RIFIN sequence
PF3D7_0832600	RIFIN	SNDNFYECAYENKLYD	16	158	173	pan-reactive RIFIN sequence
PF3D7_0832600	RIFIN	NDNFYECAYENKLYDT	16	159	174	pan-reactive RIFIN sequence
PF3D7_1300900	RIFIN	TKRTTINSRLLAQTKNHN	18	40	57
PF3D7_1300900	RIFIN	PMSTLEKELLETYEETFGDKKHIMLKSGINTNQYDKSIDESST	43	110	152
PF3D7_1300900	RIFIN	KGKDKYLKHLKEGCTRSICFCSVSTVFLTLI	31	167	197
PF3D7_1300900	RIFIN	SLVYYGEAFQNCVSSSSLFYIFDSVSLTTAIQTASKCASLAGATDAGGTAAGAAMGI	57	209	265
PF3D7_1300900	RIFIN	IFYPCGIAALVLLILAVVLIILYIWLYRRRKNSWKHECKKH	41	265	305
PF3D7_1300900	RIFIN	NPHYHNDPELKEIIDKMNEEA	21	57	77
PF3D7_1300900	RIFIN	VEKNGTKYTGGNDAEP	16	95	110
PF3D7_1300900	RIFIN	PMSTLEKELLETYEET	16	110	125	pan-reactive RIFIN sequence
PF3D7_1300900	RIFIN	TLEKELLETYEETFGD	16	113	128	pan-reactive RIFIN sequence
PF3D7_1300900	RIFIN	GDKKHIMLKSGINTNQ	16	127	142	pan-reactive RIFIN sequence
PF3D7_1300900	RIFIN	GINTNQYDKSIDESST	16	137	152	pan-reactive RIFIN sequence
PF3D7_1300900	RIFIN	PELKEIIDKMNEEAIK	16	64	79	pan-reactive RIFIN sequence
PF3D7_0115400	RIFIN	NVSLIQSKTKRTTIKS	16	32	47
PF3D7_0115400	RIFIN	NEEAIKKYQNTHHPYKQLKEVVEKNVTKHVGGNDTEPMST	40	74	113
PF3D7_0115400	RIFIN	ELLETYEEMFGNERDIMLKSGMYQNDDDGSDDSSTCECTDTNNSELAKTKGKDKYLKHLKHRCTHGIGYCSIGSTF	76	117	192
PF3D7_0115400	RIFIN	IGSTFLTLIGLALAKKAAFDTLNVTFHGVSYSKCASSISIFNMLDGPSMF	50	188	237
PF3D7_0115400	RIFIN	SMFAGGTACSADLTGNAAFAAMGALY	26	235	260
PF3D7_0115400	RIFIN	AAMGALYPWGIAALVLLILAIILIILYIWLYRRRKNSWKHECKKHLCR	48	254	301
PF3D7_0115400	RIFIN	LKSGMYQNDDDGSDDS	16	134	149	pan-reactive RIFIN sequence
PF3D7_0115400	RIFIN	KSGMYQNDDDGSDDSS	16	135	150	pan-reactive RIFIN sequence
PF3D7_0115400	RIFIN	ILAIILIILYIWLYRR	16	271	286	pan-reactive RIFIN sequence
PF3D7_0300400	RIFIN	SRLLAQTQIHNPHYHN	16	47	62
PF3D7_0300400	RIFIN	DPYEQLKEVVEKNGTKYSGGNDAEPI	26	86	111
PF3D7_0300400	RIFIN	VDEKSSTFECTDINGVKLAKTKGRDKY	27	141	167
PF3D7_0300400	RIFIN	SVILTYIGTTAAKGAAISTAGAGSKNCIYAISIFHMLNHKSMSSAL	46	186	231
PF3D7_0300400	RIFIN	LGTVGCAADYASGATSASAIFL	22	234	255
PF3D7_0300400	RIFIN	RDKYLKHLKGRCTRGIYF	18	164	181
PF3D7_0300400	RIFIN	DAEPISTLEKELLETYEEIFGNESDMLKSGMSPNV	35	107	141
PF3D7_0300400	RIFIN	LKGRCTRGIYFCSLGSVILTY	21	171	191
PF3D7_0300400	RIFIN	AIFLPCGIAALV	12	252	263
PF3D7_0300400	RIFIN	LLILTVLLIILYIWLYRRRKRSWKHECKKHLCK	33	264	296
PF3D7_0300400	RIFIN	EEIFGNESDMLKSGMS	16	123	138	pan-reactive RIFIN sequence
PF3D7_0832000	RIFIN	PNKTLINNYTQRKTLKSRCLAELEN	25	24	48
PF3D7_0832000	RIFIN	IIDQLNQGELNTYQQSNDTCNQLHELLEKNETKTKSRNSEQVLSKIEKKFLKTYEKFL	58	63	120
PF3D7_0832000	RIFIN	DIYTNEYYKSNDKNNKSCECANNKKSS	27	131	157
PF3D7_0832000	RIFIN	SSNKLSLSNKVNDNYLDNLKTRCVG	25	156	180
PF3D7_0832000	RIFIN	SAVKSFIQGAISKTFISKVYEALAGINLLSESNIVSATSSISAFSAPESFFAAS	54	202	255
PF3D7_0832000	RIFIN	NKSCECANNKKSSNKLSL	18	145	162
PF3D7_0832000	RIFIN	ATEFAGNVAAASAVKSFIQ	19	191	209
PF3D7_0832000	RIFIN	SFANSAFFSYGISAVFLI	18	255	272
PF3D7_0832000	RIFIN	IEKKFLKTYEKFLTDKNRIMII	22	108	129
PF3D7_0832000	RIFIN	AELENSYNTHCHNDPELKK	19	44	62
PF3D7_0832000	RIFIN	GISAVFLILISVIFVLLYIWMRKRRKRSWKHEYKKHLCT	39	265	303
PF3D7_0832000	RIFIN	ENSYNTHCHNDPELKK	16	47	62	pan-reactive RIFIN sequence
PF3D7_0832000	RIFIN	GELNTYQQSNDTCNQL	16	70	85	pan-reactive RIFIN sequence
PF3D7_0832000	RIFIN	SLSNKVNDNYLDNLKT	16	161	176	pan-reactive RIFIN sequence
PF3D7_0832000	RIFIN	LSNKVNDNYLDNLKTR	16	162	177	pan-reactive RIFIN sequence
PF3D7_0832000	RIFIN	SFIQGAISKTFISKVY	16	206	221	pan-reactive RIFIN sequence
PF3D7_1254100	RIFIN	YLNNHYNVSLIQNKTKRATINSRLL	25	26	50
PF3D7_1254100	RIFIN	AAKAAALAEFTKYGTTYSACKSSITIYSMLSSDSMIAGSTACFTDLT	47	196	242
PF3D7_1254100	RIFIN	KNGTKYTGGNDAEPRSTLEKELL	23	97	119
PF3D7_1254100	RIFIN	DEKSSTCECTDINGGKLSKTKGRDKYLKKLKHRCIGGICSCS	42	142	183
PF3D7_1254100	RIFIN	YEEMFGDECHMLKSGKYQNVDEK	23	122	144
PF3D7_1254100	RIFIN	VGSFLLTMFGLHAAKAAALAEFTK	24	184	207
PF3D7_1254100	RIFIN	AATSAGAIFDPCGITALVLLIL	22	245	266
PF3D7_1254100	RIFIN	KHRCIGGICSCSVGSFLLTM	20	172	191
PF3D7_1254100	RIFIN	CGITALVLLILAVILIILYIWLYRRRKNSWKHECKKHLCK	40	256	295
PF3D7_1254100	RIFIN	QQTHDPYEQLKDVVEKNGT	19	82	100
PF3D7_1254100	RIFIN	THDPYEQLKDVVEKNG	16	84	99	pan-reactive RIFIN sequence
PF3D7_1335900	TRAP	NDKSDRYIPYSPLSP	15	421	435
PF3D7_1335900	TRAP	DRYIPYSP	8	425	432
PF3D7_1335900	TRAP	DRYI	4	425	428
PF3D7_1335900	TRAP	FLVGCHPSDGKCNLY	15	201	215
PF3D7_1335900	TRAP	CHPSDGKCN	9	205	213
PF3D7_1335900	TRAP	HPSDGKCNLYADSAW	15	206	220
PF3D7_1335900	TRAP	SEDRETRPHGRNNEN	15	461	475
PF3D7_1335900	TRAP	RETRPHGR	8	464	471
PF3D7_1335900	TRAP	TRPHGR	6	466	471
PF3D7_0702300	STARP	STDNNNTKTISNDNNNTNTIS	21	450	470
PF3D7_0702300	STARP	SNDNNNTKTISTDNNNTKTI	20	440	459
PF3D7_0702300	STARP	TDNNNTKTISNDNNNTKTI	19	431	449
PF3D7_0702300	STARP	STDNNNTKTISNDNNNTNTI	20	450	469
PF3D7_0702300	STARP	TDNNNTKIISPDNNNTKT	18	400	417
PF3D7_0702300	STARP	NTNQYVFANNYNETTSDDELNKDSCDYSEEKENIKSMINAYLDKLDLETVRKIHSDISTCIEKKNNPRNQITH	118	477	594
PF3D7_1036400	LSA1	LAKEKLQGQQSDLEQERLAKEKLQEQQSDLEQERLAKEKLQ	41	154	194	LSA-Rep
PF3D7_1036400	LSA1	ERKKEHGDVLAEDLYGRLEIPAIELPSENERGYYIPHQSSLPQDNRGNSRDSKEISIIENTNRESITTNVEGRRDIHKGHLEEKKDGSIKPEQKEDKSADIQNHTLETVNISDVNDFQISKYEDEISAEYDDSLIDEEEDDEDLDEFKPIVQYDNFQDEENIGIYKELEDLIEKNENLDDLDEGIEKSSEELSEEKIKKGKKYEKTKDNNFKPNDKSLYDEHIKKYKNDKQVNKEKEKFIKSLFHIFDGDNEILQIVD	258	1521	1778	C-terminal portion harboring B- and T-epitopes
PF3D7_1036400	LSA1	ERRAKEKLQEQQRDLEQRKADTKKN	25	1495	1519	Lsa1J
PF3D7_1036400	LSA1	ERRAKEKLQEQQSDLEQ	17	305	321	recurring motif within Lsa1J
PF3D7_0930300	MSP1	MKIIFFLCSFLFFIINTQCVTHESYQELVKKLEALEDAVLTGYSLFQKEKMVLNEEEITTKGASAQSGASAQSGASAQSGASAQSGASAQSGASAQSGTSGPSGPSGTSPSSRSNTLPRSNTSSGASPPADASDSDAKSYADLKHRVRNYLFTIKELKYPELFDLTNHMLTLCDNIHGFKYLIDGYEEINELLYKLNFYFDLLRAKLNDVCANDYCQIPFNLKIRANELDVLKKLVFGYRKPLDNIKDNVGKMEDYIKKNKTTIANINELIEGSKKTIDQNKNADNEEGKKKLYQAQYDLSIYNKQLEEAHNLISVLEKRIDTLKKNENIKKLLDKINEIKNPPPANSGNTPNTLLDKNKKIEEHEEKIKEIAKTIKFNIDSLFTDPLELEYYLREKNK…	724	1	724
PF3D7_0930300	MSP1	ETTEDGGHSTHTLSQSGETEVTEETEETEETVGHTTTVTITLPPTQPSPPKEVKVVENSIEHKSNDNSQALTKTVYLKKLDEFLTKSYICHKYILVSNSSMDQKLLEVYNLTPEEENELKSCDPLDLLFNIQNNIPAMYSLYDSMNNDLQHLFFELYQKEMIYYLHKLKEENHIKKLLEEQKQITGTSST	190	724	913
PF3D7_0930300	MSP1	SVTMDNILSGFENEYDVIYLKPLAGVYRSLKKQIEKNIFTFNLNLNDILNSRLKKRKYFLDVLESDLMQFKHISSNEYIIEDSFKLLNSEQKNTLLKSYKYIKESVENDIKFAQEGISYYEKVLAKYKDDLESIKKVIKEEKEKFPSSPPTTPPSPAKTDEQKKESKFLPFLTNIETLYNNLVNKIDDYLINLKAKINDCNVEKDEAHVKITKLSDLKAIDDKIDLFKNPYDFEAIKKLINDDTKKDMLGKLLSTGLVQNFPNTIISKLIEGKFQDMLNISQHQCVKKQCPENSGCFRHLDEREECKCLLNYKQEGDKCVENPNPTCNENNGGCDADATCTEEDSGSSRKKITCECTKPDSYPLFDGIFCSSSNFLGISFLLILMLILYSFI	392	1329	1720
PF3D7_0930300	MSP1	NEEEITTKGASAQSGASAQSGASAQSGASAQSGASAQSGASAQSGTSGPSGPSGTSPSSRSNTLPRSNTSSGASPPADASDSDAKSYADLK	91	54	144	BLOCK 2 3D7
PF3D7_0930300	MSP1	ETQKNALNDEIKKLKDTLQLSFDLYNKYKLKLDRLFNKKKELGQDKMQIKKLTLLKEQLESKLNSLNNPHNVLQNFSVFFNKKKEAEIAETENTLENTKILLKHYKGLVKYYNGESSPLKTLSEVSIQTEDNY	133	1034	1166
PF3D7_0930300	MSP1	NISQHQCVKKQCPENSGCFRHLDEREECKCLLNYKQEGDKCVENPNPTCNENNGGCDADATCTEEDSGSSRKKITCECTKPDSYPLFDGIFCSSSNFLGISFLLILMLILYSFI	114	1607	1720	MSP1-19
PF3D7_1035400	MSP3	VPEHKKEENMLSHLYVSSKDKENISKE	27	202	228
PF3D7_1035400	MSP3	DDVLDEKEEEAEETEEEELEEKNEEETESEI SEDEEEEEEEEEKEEENDKKKEQEKEQSNE NNDQKKDMEAQNLISKNQNNNEKNVKE AAESIMKTLAGLIKGNNQI	107	230	336
PF3D7_1030200	CLAMP	MSSPMGSHMGPNLNPN	16	370	385	PfSPZepitope
