# Supplementary material for: Controlled human malaria infection with NF54 and 7G8 strains elicit differential antibody responses to Plasmodium falciparum peptides
Source: Front Immunol. 2025 Sep 15;16:1641280. doi: 10.3389/fimmu.2025.1641280 (PMC12477171; doi:10.3389/fimmu.2025.1641280)
Supplement: Supplementary file 6 [file Table5.csv]

Supplemental Table S5: Seroreactivity to all 227 proteins on the array
Protein Name	Protein Description	Mean MF-AUC (NF54)	Mean MF-AUC (7G8)	Mean MF-AUC Difference (NF54-7G8)	t-statistic	P-value	FDR adjusted P-value	Number of Protein Variants
PF3D7_0723200	conserved Plasmodium protein, unknown function	-12.2934	32.46	-44.7534	-2.316	0.0262	0.8959	20
PF3D7_1438100	translocation protein SEC62, putative	0.6317	54.1946	-53.5629	-2.119	0.0408	0.8959	7
PF3D7_1202200	mitochondrial phosphate carrier protein	-3.2557	33.118	-36.3737	-2.052	0.0473	0.8959	15
PF3D7_0702300	sporozoite threonine and asparagine-rich protein	512.6244	245.8831	266.7413	1.984	0.0548	0.8959	59
PF3D7_0304600	circumsporozoite (CS) protein	230.7676	18.5283	212.2393	1.953	0.0584	0.8959	83
PF3D7_1111100	replication factor C subunit 5, putative	-9.8957	25.9001	-35.7958	-1.884	0.0675	0.8959	11
PF3D7_1426500	ABC transporter G family member 2	10.4047	78.2308	-67.8261	-1.861	0.0706	0.8959	11
PF3D7_0114000	exported protein family 1	-43.4365	210.4587	-253.8951	-1.758	0.087	0.8959	168
PF3D7_0803700	tubulin gamma chain	4.6214	60.0253	-55.4039	-1.664	0.1046	0.8959	6
PF3D7_1038400	gametocyte-specific protein	-1217.7623	592.7091	-1810.4714	-1.605	0.117	0.8959	7
PF3D7_1030900	ookinete surface protein P28	-2.1919	21.8402	-24.0321	-1.572	0.1244	0.8959	18
PF3D7_0423700	early transcribed membrane protein 4	3.4366	24.3549	-20.9183	-1.537	0.1328	0.8959	15
PF3D7_0605300	serine/threonine protein kinase	-11.5053	18.99	-30.4954	-1.511	0.1393	0.8959	72
PF3D7_0320800	ATP-dependent RNA helicase DDX6	-5.2055	40.6739	-45.8793	-1.494	0.1438	0.8959	100
PF3D7_1147000	sporozoite and liver stage asparagine-rich protein	1990.3879	1213.6646	776.7232	1.466	0.151	0.8959	135
PF3D7_1314500	transmembrane emp24 domain-containing protein, putative	4.862	27.2681	-22.4061	-1.463	0.152	0.8959	78
PF3D7_1205500	zinc finger protein, putative	1351.8228	856.4609	495.3619	1.448	0.1559	0.8959	248
PF3D7_1033200	early transcribed membrane protein 10.2	71.5481	129.2642	-57.7162	-1.418	0.1645	0.8959	50
PF3D7_1416500	NADP-specific glutamate dehydrogenase	-11.7904	44.6517	-56.4421	-1.405	0.1683	0.8959	12
PF3D7_0501100	heat shock protein 40, type II	-6.8933	37.7492	-44.6425	-1.402	0.1692	0.8959	35
PF3D7_1325200	lactate dehydrogenase, putative	-12.7749	23.4348	-36.2097	-1.39	0.173	0.8959	51
PF3D7_1320600	ras-related protein Rab-11A	-3.064	22.3567	-25.4207	-1.374	0.1776	0.8959	22
PF3D7_1342100	aconitate hydratase	-31.5748	63.1731	-94.748	-1.358	0.1827	0.8959	27
PF3D7_1337500	conserved Plasmodium protein, unknown function	2388.881	1479.2931	909.588	1.338	0.189	0.8959	21
PF3D7_0217100	ATP synthase subunit alpha, mitochondrial	7.7214	73.3006	-65.5792	-1.326	0.1928	0.8959	11
PF3D7_0422300	alpha tubulin 2	-13.1656	34.8431	-48.0087	-1.324	0.1937	0.8959	28
PF3D7_1346800	6-cysteine protein	20.6888	61.7128	-41.0241	-1.303	0.2008	0.8959	44
PF3D7_1251000	HSP20-like chaperone, putative	-3.0931	16.1649	-19.2579	-1.301	0.2012	0.8959	44
PF3D7_1010700	dolichyl-phosphate-mannose--protein mannosyltransferase, putative	7.4441	38.1206	-30.6765	-1.281	0.208	0.8959	78
PF3D7_1031000	ookinete surface protein P25	-0.2431	26.0685	-26.3117	-1.28	0.2084	0.8959	7
PF3D7_0406200	sexual stage-specific protein precursor	9.1455	32.2249	-23.0795	-1.275	0.2103	0.8959	13
PF3D7_1206100	IMP-specific 5'-nucleotidase, putative	-6.6866	31.9943	-38.6808	-1.258	0.2163	0.8959	62
PF3D7_0518700	mRNA-binding protein PUF1	1029.0058	626.8174	402.1884	1.254	0.2176	0.8959	116
PF3D7_0323800	conserved Plasmodium protein, unknown function	732.013	465.3564	266.6566	1.25	0.2191	0.8959	140
PF3D7_0616800	malate:quinone oxidoreductase	8.0038	62.7472	-54.7434	-1.248	0.2198	0.8959	15
PF3D7_1012300	cytochrome b-c1 complex subunit 7, putative	-10.8668	3.8236	-14.6905	-1.231	0.2261	0.8959	10
PF3D7_1104700	DNA-directed RNA polymerase III subunit RPC8, putative	6.8681	25.0829	-18.2147	-1.208	0.2349	0.8959	4
PF3D7_1407000	LCCL domain-containing protein	43.7852	166.2093	-122.424	-1.197	0.2388	0.8959	36
PF3D7_1216600	cell traversal protein for ookinetes and sporozoites	-2.7514	15.9116	-18.663	-1.165	0.2513	0.8959	146
PF3D7_0608600	conserved Plasmodium protein, unknown function	140.4974	83.6833	56.8141	1.165	0.2514	0.8959	42
PF3D7_0220000	liver stage antigen 3	159.2847	425.8361	-266.5514	-1.159	0.2538	0.8959	50
PF3D7_1406700	vacuolar protein sorting-associated protein 29	6.9086	22.8395	-15.9309	-1.126	0.2675	0.8959	10
PF3D7_1326500	conserved Plasmodium protein, unknown function	874.079	552.555	321.524	1.122	0.2693	0.8959	223
PF3D7_1324900	L-lactate dehydrogenase	0.0619	27.0304	-26.9685	-1.11	0.274	0.8959	7
PF3D7_0513700	secreted ookinete protein, putative	47.0624	94.8199	-47.7575	-1.109	0.2747	0.8959	33
PF3D7_1103800	CCR4-NOT transcription complex subunit 1, putative	1446.1494	984.2092	461.9402	1.055	0.2982	0.8959	320
PF3D7_1108100	conserved Plasmodium protein, unknown function	493.0582	287.8769	205.1813	1.049	0.3008	0.8959	189
PF3D7_0936300	ring-exported protein 3	-3.1386	31.2396	-34.3782	-1.044	0.3033	0.8959	132
PF3D7_0922100	ubiquitin-like protein, putative	585.3033	383.8729	201.4304	0.996	0.3255	0.8959	251
PF3D7_0826100	HECT-like E3 ubiquitin ligase, putative	3697.0209	2587.8589	1109.162	0.989	0.3289	0.8959	282
PF3D7_1021100	conserved Plasmodium protein, unknown function	549.6273	386.3466	163.2807	0.984	0.3316	0.8959	239
PF3D7_1325900	conserved Plasmodium protein, unknown function	1041.8541	693.4445	348.4096	0.98	0.3334	0.8959	198
PF3D7_1360500	guanylyl cyclase beta	137.6477	295.4688	-157.8211	-0.978	0.3347	0.8959	149
PF3D7_1318300	conserved Plasmodium protein, unknown function	784.0083	513.5576	270.4507	0.976	0.3356	0.8959	305
PF3D7_0305300	conserved Plasmodium membrane protein, unknown function	330.221	234.3979	95.8231	0.975	0.336	0.8959	192
PF3D7_0301700	Plasmodium exported protein, unknown function	136.238	93.9904	42.2476	0.973	0.3367	0.8959	31
PF3D7_1477500	Plasmodium exported protein (PHISTb), unknown function	18.7578	56.8252	-38.0674	-0.971	0.3377	0.8959	108
PF3D7_1149200	ring-infected erythrocyte surface antigen	43.7874	146.8437	-103.0562	-0.95	0.3481	0.8959	134
PF3D7_0103800	actin-related protein	20.2867	48.2273	-27.9406	-0.946	0.3503	0.8959	60
PF3D7_0815500	conserved Plasmodium protein, unknown function	138.2772	86.9286	51.3486	0.938	0.3544	0.8959	62
PF3D7_0307700	conserved Plasmodium protein, unknown function	583.7406	351.3466	232.394	0.937	0.355	0.8959	113
PF3D7_1220000	zinc finger protein, putative	158.4534	106.8208	51.6326	0.937	0.3551	0.8959	21
PF3D7_0310200	phd finger protein, putative	1728.8131	1199.8793	528.9338	0.934	0.3562	0.8959	28
PF3D7_1444800	fructose-bisphosphate aldolase	1.1985	31.048	-29.8494	-0.934	0.3564	0.8959	9
PF3D7_1474900	trailer hitch homolog, putative	119.4	77.92	41.48	0.934	0.3565	0.8959	12
PF3D7_0420000	zinc finger protein, putative	1295.1763	851.7801	443.3962	0.923	0.362	0.8959	201
PF3D7_0209000	6-cysteine protein P230	161.1146	402.9909	-241.8763	-0.921	0.3629	0.8959	251
PF3D7_1320800	dihydrolipoyllysine-residue succinyltransferase component of 2-oxoglutarate dehydrogenase complex	15.9567	50.68	-34.7233	-0.918	0.3646	0.8959	24
PF3D7_0603600	conserved Plasmodium protein, unknown function	685.3053	474.3921	210.9132	0.917	0.3653	0.8959	221
PF3D7_0903500	nucleoporin NUP138, putative	599.9723	388.2288	211.7434	0.914	0.3667	0.8959	219
PF3D7_1365300	conserved Plasmodium protein, unknown function	202.545	133.2666	69.2784	0.913	0.367	0.8959	153
PF3D7_0106300	calcium-transporting ATPase	97.6704	181.6025	-83.9321	-0.913	0.3673	0.8959	129
PF3D7_0303900	phosphatidylethanolamine-binding protein, putative	-1.1741	11.2806	-12.4547	-0.901	0.3734	0.8959	16
PF3D7_1409800	CUGBP Elav-like family member 2, putative	222.5276	155.4823	67.0453	0.893	0.3775	0.8959	31
PF3D7_0801000	Plasmodium exported protein (PHISTc), unknown function	262.6335	105.6783	156.9551	0.892	0.3781	0.8959	118
PF3D7_0102200	ring-infected erythrocyte surface antigen	38.9589	140.7775	-101.8186	-0.891	0.3784	0.8959	149
PF3D7_1243900	double C2-like domain-containing protein	56.0005	179.2109	-123.2104	-0.887	0.3806	0.8959	83
PF3D7_0532400	lysine-rich membrane-associated PHISTb protein	7.9387	53.1337	-45.195	-0.875	0.3872	0.8959	58
PF3D7_1232200	dihydrolipoyl dehydrogenase, mitochondrial	28.3742	70.1935	-41.8192	-0.873	0.3882	0.8959	8
PF3D7_1127500	protein disulfide-isomerase, putative	28.5638	53.1841	-24.6203	-0.867	0.3918	0.8959	58
PF3D7_0831800	histidine-rich protein II	111.0338	43.0469	67.9869	0.853	0.3994	0.8959	170
PF3D7_1435700	ataxin-2 like protein, putative	328.9049	228.3353	100.5695	0.85	0.4008	0.8959	141
PF3D7_1361700	cytochrome c oxidase subunit 2, putative	9.0049	20.3283	-11.3234	-0.846	0.4029	0.8959	27
PF3D7_1439400	cytochrome b-c1 complex subunit Rieske, putative	-7.226	15.5989	-22.8249	-0.846	0.4031	0.8959	11
PF3D7_0927300	fumarate hydratase	24.7933	72.6742	-47.8808	-0.833	0.4101	0.8959	16
PF3D7_0529400	conserved Plasmodium protein, unknown function	546.7545	361.9326	184.8219	0.829	0.4123	0.8959	477
PF3D7_0825900	conserved Plasmodium protein, unknown function	181.5768	123.8367	57.74	0.828	0.4129	0.8959	62
PF3D7_1449000	gamete egress and sporozoite traversal protein, putative	2.3752	18.5817	-16.2066	-0.82	0.4176	0.8959	108
PF3D7_0726400	conserved Plasmodium membrane protein, unknown function	1395.4954	1022.7563	372.7391	0.819	0.4181	0.8959	200
PF3D7_0207000	merozoite surface protein 4	5.6344	26.5543	-20.9199	-0.802	0.4276	0.8959	113
PF3D7_0731600	acyl-CoA synthetase	17.5059	62.253	-44.7471	-0.787	0.4361	0.8959	28
PF3D7_1437700	succinyl-CoA ligase, putative	60.2295	117.564	-57.3345	-0.783	0.4384	0.8959	41
PF3D7_0306400	FAD-dependent glycerol-3-phosphate dehydrogenase, putative	62.1141	108.5019	-46.3878	-0.782	0.4392	0.8959	19
PF3D7_1021700	conserved Plasmodium membrane protein, unknown function	2096.9726	1552.5004	544.4721	0.766	0.4483	0.8959	121
PF3D7_1025400	conserved Plasmodium membrane protein, unknown function	153.0725	93.1721	59.9004	0.765	0.4493	0.8959	158
PF3D7_1430700	NADP-specific glutamate dehydrogenase	9.197	40.9704	-31.7734	-0.757	0.4538	0.8959	29
PF3D7_1447800	calponin homology domain-containing protein, putative	719.0005	530.0055	188.995	0.748	0.4595	0.8959	230
PF3D7_1329300	chromatin assembly factor 1 subunit B, putative	48.0227	88.3346	-40.3119	-0.747	0.4595	0.8959	16
PF3D7_1451600	LCCL domain-containing protein	66.221	111.2595	-45.0385	-0.721	0.4756	0.8959	30
PF3D7_1346700	6-cysteine protein	19.8393	43.3865	-23.5472	-0.716	0.4783	0.8959	24
PF3D7_0522900	zinc finger protein, putative	563.431	414.7186	148.7124	0.708	0.4833	0.8959	213
PF3D7_1408700	conserved protein, unknown function	2076.6344	1553.1453	523.4891	0.708	0.4833	0.8959	288
PF3D7_1451900	ribosome biogenesis protein TSR1, putative	319.1093	241.7682	77.3412	0.704	0.4859	0.8959	78
PF3D7_0523400	DnaJ protein, putative	25.6823	58.3692	-32.6868	-0.7	0.4885	0.8959	17
PF3D7_0933600	mitochondrial-processing peptidase subunit beta, putative	22.1152	46.8381	-24.7229	-0.688	0.496	0.8959	12
PF3D7_1468100	kelch domain-containing protein, putative	820.9273	615.6333	205.2941	0.678	0.5023	0.8959	132
PF3D7_1107900	mechanosensitive ion channel protein, putative	529.1164	402.4514	126.665	0.669	0.5077	0.8959	224
PF3D7_0522400	conserved Plasmodium protein, unknown function	2198.0422	1611.7668	586.2753	0.658	0.5148	0.8959	239
PF3D7_0206800	merozoite surface protein 2	105.6998	76.4338	29.266	0.657	0.515	0.8959	176
PF3D7_1367000	suppressor of kinetochore protein 1, putative	0.1958	12.8223	-12.6265	-0.65	0.5196	0.8959	29
PF3D7_1310000	ATP synthase subunit O, mitochondrial, putative	15.6452	28.9357	-13.2905	-0.649	0.5205	0.8959	9
PF3D7_0110600	phosphatidylinositol-4-phosphate 5-kinase	412.0521	305.977	106.0751	0.645	0.5229	0.8959	104
PF3D7_0323100	conserved Plasmodium protein, unknown function	372.9849	283.0723	89.9126	0.643	0.524	0.8959	151
PF3D7_1020800	dihydrolipoamide acyltransferase component E2	56.2236	99.2557	-43.0321	-0.636	0.5287	0.8959	42
PF3D7_0804500	conserved Plasmodium membrane protein, unknown function	1726.3787	1334.9008	391.4779	0.636	0.5288	0.8959	81
PF3D7_0417000	conserved Plasmodium protein, unknown function	7.9643	19.8198	-11.8554	-0.636	0.529	0.8959	19
PF3D7_1312600	2-oxoisovalerate dehydrogenase subunit alpha, mitochondrial, putative	-2.303	19.7539	-22.0569	-0.634	0.5298	0.8959	22
PF3D7_0513000	conserved protein, unknown function	21.8058	36.0711	-14.2653	-0.63	0.5323	0.8959	7
PF3D7_1329000	DNA-directed RNA polymerase III subunit RPC1, putative	651.2489	502.6145	148.6344	0.628	0.5336	0.8959	206
PF3D7_0725100	conserved Plasmodium membrane protein, unknown function	310.3258	237.6065	72.7193	0.619	0.5398	0.8959	232
PF3D7_1245600	kinesin, putative	490.2967	370.5037	119.7931	0.617	0.541	0.8959	286
PF3D7_0207600	serine repeat antigen 5	77.7198	140.902	-63.1822	-0.609	0.5463	0.8959	196
PF3D7_0109400	tubulin-specific chaperone a, putative	1.802	13.4857	-11.6837	-0.604	0.5493	0.8959	30
PF3D7_0322600	conserved Plasmodium protein, unknown function	295.1749	210.2457	84.9291	0.604	0.5496	0.8959	231
PF3D7_0304400	60S ribosomal protein L44	-12.6271	-5.978	-6.6491	-0.599	0.5529	0.8959	7
PF3D7_0729900	dynein heavy chain, putative	370.4306	597.7516	-227.321	-0.599	0.5529	0.8959	103
PF3D7_0930500	diacylglycerol kinase, putative	314.2195	238.2086	76.0109	0.597	0.5539	0.8959	219
PF3D7_1302100	gamete antigen 27/25	10.9268	24.2563	-13.3295	-0.594	0.5559	0.8959	13
PF3D7_0424100	reticulocyte binding protein homologue 5	53.9992	78.673	-24.6737	-0.584	0.5628	0.8959	41
PF3D7_0206900	merozoite surface protein 5	72.1347	54.5084	17.6263	0.582	0.5639	0.8959	60
PF3D7_0308500	activator of Hsp90 ATPase, putative	1.2983	8.4418	-7.1436	-0.579	0.5659	0.8959	34
PF3D7_1349300	tyrosine kinase-like protein	592.3745	459.525	132.8495	0.579	0.566	0.8959	188
PF3D7_1324600	conserved Plasmodium protein, unknown function	416.3614	333.7059	82.6555	0.572	0.5707	0.8959	110
PF3D7_1469600	acetyl-CoA carboxylase	872.7645	657.1849	215.5796	0.57	0.5718	0.8959	210
PF3D7_0423600	conserved Plasmodium protein, unknown function	374.8594	285.287	89.5724	0.57	0.5724	0.8959	267
PF3D7_1034400	flavoprotein subunit of succinate dehydrogenase	10.5192	36.9101	-26.391	-0.562	0.5775	0.8959	15
PF3D7_1100800	Pfmc-2TM Maurer's cleft two transmembrane protein	28.4098	20.094	8.3158	0.559	0.5793	0.8959	212
PF3D7_1143700	conserved Plasmodium protein, unknown function	74.3253	100.821	-26.4956	-0.556	0.5813	0.8959	91
PF3D7_0906400	dynein intermediate light chain, putative	269.3562	205.5021	63.854	0.551	0.5847	0.8959	72
PF3D7_0408600	sporozoite invasion-associated protein 1	43.6058	78.1878	-34.5821	-0.549	0.5863	0.8959	143
PF3D7_1036400	liver stage antigen 1	454.1125	239.7311	214.3814	0.546	0.5883	0.8959	15
PF3D7_0720400	apoptosis-inducing factor, putative	31.6442	60.8673	-29.2231	-0.539	0.5931	0.8959	37
PF3D7_1435300	glutamate synthase [NADH], putative	276.0692	410.1727	-134.1034	-0.538	0.5938	0.8959	150
PF3D7_1442300	tRNA import protein tRIP	23.192	38.8188	-15.6269	-0.494	0.6244	0.8959	29
PF3D7_0515600	conserved Plasmodium protein, unknown function	263.4328	196.4062	67.0266	0.491	0.6261	0.8959	143
PF3D7_1034000	Sec1 family protein, putative	183.5984	149.2001	34.3983	0.49	0.6271	0.8959	30
PF3D7_0820700	2-oxoglutarate dehydrogenase E1 component	34.5967	73.2446	-38.648	-0.489	0.6279	0.8959	35
PF3D7_1343300	CDT1-like protein, putative	280.2445	225.4955	54.7491	0.482	0.6325	0.8959	99
PF3D7_1128300	ATP-dependent 6-phosphofructokinase	145.0707	198.5212	-53.4506	-0.481	0.6335	0.8959	112
PF3D7_1405400	DNA mismatch repair protein, putative	354.6661	286.7515	67.9146	0.476	0.6371	0.8959	145
PF3D7_1125100	ATP synthase F0 subunit b-like protein, putative	51.7949	71.4582	-19.6633	-0.466	0.6439	0.8959	52
PF3D7_0909000	conserved Plasmodium protein, unknown function	243.334	186.8864	56.4475	0.464	0.6454	0.8959	128
PF3D7_0708800	heat shock protein 110	48.7835	87.8451	-39.0617	-0.464	0.6455	0.8959	22
PF3D7_1250100	osmiophilic body protein G377	207.6069	306.5079	-98.901	-0.463	0.6463	0.8959	212
PF3D7_1410400	rhoptry-associated protein 1	59.2405	91.0684	-31.8279	-0.462	0.647	0.8959	116
PF3D7_0628200	eukaryotic translation initiation factor 2-alpha kinase	743.2859	589.2666	154.0193	0.456	0.6507	0.8959	203
PF3D7_1212100	peripheral plastid protein 1, putative	109.7674	84.0571	25.7102	0.451	0.6546	0.8959	76
PF3D7_0936400	ring-exported protein 4	8.5695	17.5052	-8.9358	-0.448	0.6565	0.8959	22
PF3D7_0828100	conserved Plasmodium protein, unknown function	193.6904	161.8573	31.8331	0.444	0.66	0.8959	197
PF3D7_0408700	perforin-like protein 1	103.5152	135.2444	-31.7292	-0.439	0.6634	0.8959	183
PF3D7_0109100	LCCL domain-containing protein	123.7864	158.1608	-34.3743	-0.437	0.6644	0.8959	27
PF3D7_0800300	erythrocyte membrane protein 1, PfEMP1	139.8474	264.019	-124.1716	-0.429	0.6701	0.8959	4
PF3D7_1455800	LCCL domain-containing protein	164.2939	222.6545	-58.3606	-0.429	0.6701	0.8959	41
PF3D7_0405300	liver specific protein 2, putative	504.5017	406.3174	98.1843	0.429	0.6702	0.8959	250
PF3D7_1024800	exported protein 3	454.723	375.4041	79.3189	0.427	0.6718	0.8959	234
PF3D7_0620400	merozoite surface protein 10	183.5081	152.7419	30.7662	0.427	0.6722	0.8959	146
PF3D7_1215000	thioredoxin peroxidase 2	10.7396	18.2842	-7.5445	-0.413	0.6817	0.8959	10
PF3D7_0830300	sporozoite invasion-associated protein 2	92.7696	75.545	17.2247	0.412	0.6827	0.8959	164
PF3D7_1475500	LCCL domain-containing protein	194.8621	257.9072	-63.0451	-0.408	0.6857	0.8959	58
PF3D7_1353100	Plasmodium exported protein, unknown function	25.3349	33.6172	-8.2823	-0.402	0.69	0.8959	36
PF3D7_1129100	parasitophorous vacuolar protein 1	53.3962	69.8894	-16.4932	-0.39	0.6989	0.8959	103
PF3D7_1002100	EMP1-trafficking protein	191.8399	156.4992	35.3407	0.386	0.7016	0.8959	58
PF3D7_1216500	male development gene 1	28.664	18.5919	10.0721	0.377	0.7081	0.8959	19
PF3D7_0312400	glycogen synthase kinase 3	61.4312	45.4645	15.9667	0.376	0.7094	0.8959	37
PF3D7_1020300	cytoplasmic dynein intermediate chain, putative	77.1874	104.8848	-27.6974	-0.372	0.7119	0.8959	31
PF3D7_0930300	merozoite surface protein 1	203.0152	270.4115	-67.3963	-0.372	0.7122	0.8959	252
PF3D7_1002000	Plasmodium exported protein (hyp2), unknown function	42.7123	59.1948	-16.4824	-0.371	0.713	0.8959	108
PF3D7_1035300	glutamate-rich protein GLURP	249.3262	312.3286	-63.0024	-0.369	0.7145	0.8959	217
PF3D7_0731800	alpha/beta hydrolase, putative	138.5629	114.3248	24.2381	0.352	0.7265	0.8959	128
PF3D7_0917500	conserved protein, unknown function	159.392	133.8159	25.576	0.351	0.7274	0.8959	47
PF3D7_1147700	ATP synthase subunit delta, mitochondrial, putative	20.0977	25.0676	-4.9699	-0.349	0.7293	0.8959	19
PF3D7_0505000	MMS19-like protein, putative	566.0666	480.1031	85.9635	0.33	0.743	0.8959	44
PF3D7_1311100	meiosis-specific nuclear structural protein 1, putative	-8.2289	10.8706	-19.0995	-0.327	0.7452	0.8959	52
PF3D7_0303700	lipoamide acyltransferase component of branched-chain alpha-keto acid dehydrogenase complex	55.5319	70.4073	-14.8755	-0.325	0.7468	0.8959	34
PF3D7_1438800	OST-HTH associated domain protein, putative	56.3103	72.0333	-15.723	-0.321	0.7498	0.8959	49
PF3D7_1440500	allantoicase, putative	52.0232	64.4286	-12.4054	-0.319	0.7514	0.8959	18
PF3D7_0711700	erythrocyte membrane protein 1, PfEMP1	163.2999	234.8436	-71.5437	-0.316	0.7537	0.8959	4
PF3D7_1354200	phosphoinositide phosphatase SAC1	144.336	127.9284	16.4076	0.309	0.7591	0.8959	43
PF3D7_0532100	early transcribed membrane protein 5	85.2943	77.4181	7.8763	0.309	0.7592	0.8959	29
PF3D7_1346000	dynactin subunit 2, putative	192.8019	164.1315	28.6704	0.308	0.7598	0.8959	46
PF3D7_1401400	early transcribed membrane protein 14.1	8.5368	12.0088	-3.472	-0.308	0.7599	0.8959	17
PF3D7_1327300	conserved Plasmodium protein, unknown function	240.2045	302.1912	-61.9867	-0.307	0.7605	0.8959	222
PF3D7_0306500	cytochrome c oxidase subunit ApiCOX35, putative	15.023	21.8798	-6.8568	-0.304	0.7626	0.8959	17
PF3D7_0815300	FAD-dependent monooxygenase, putative	270.4203	239.4963	30.924	0.3	0.7657	0.8959	190
PF3D7_0310300	phosphoglycerate mutase, putative	305.4155	270.8433	34.5722	0.273	0.7867	0.9113	170
PF3D7_0207100	conserved Plasmodium protein, unknown function	330.9014	288.7524	42.149	0.272	0.7868	0.9113	180
PF3D7_1311000	protein ISD11	3.7297	1.1523	2.5774	0.255	0.8002	0.9155	12
PF3D7_1433200	conserved Plasmodium protein, unknown function	324.0259	288.1764	35.8495	0.252	0.8024	0.9155	160
PF3D7_0830600	Plasmodium exported protein (PHISTc), unknown function	118.7357	104.4352	14.3006	0.252	0.8026	0.9155	42
PF3D7_0906700	leucine-rich repeat protein	126.2348	114.4923	11.7425	0.212	0.8329	0.9434	48
PF3D7_1229100	multidrug resistance-associated protein 2	366.9239	336.1851	30.7388	0.209	0.8354	0.9434	274
PF3D7_1431100	PhIL1 interacting protein PIP2	6.0532	12.8274	-6.7741	-0.199	0.8436	0.948	17
PF3D7_1346400	VPS13 domain-containing protein, putative	1288.1315	1179.1098	109.0217	0.189	0.8511	0.9506	256
PF3D7_0610200	RNA-binding protein 25, putative	229.3055	206.2934	23.0121	0.183	0.8555	0.9506	154
PF3D7_1306500	MORN repeat protein, putative	768.4438	708.7257	59.7181	0.174	0.8628	0.9506	277
PF3D7_0414000	structural maintenance of chromosomes protein 3, putative	135.2088	156.1387	-20.93	-0.173	0.8633	0.9506	63
PF3D7_1444100	conserved Plasmodium protein, unknown function	1258.8167	1154.4938	104.3229	0.169	0.8668	0.9506	213
PF3D7_1465800	dynein beta chain, putative	1229.301	1130.715	98.586	0.157	0.8758	0.9517	228
PF3D7_1214800	conserved Plasmodium protein, unknown function	8.1268	9.8406	-1.7139	-0.157	0.8763	0.9517	19
PF3D7_1326300	RNA-binding protein, putative	74.0885	66.8752	7.2133	0.131	0.8962	0.9675	124
PF3D7_1342500	sporozoite protein essential for cell traversal	36.8544	33.4135	3.4408	0.123	0.9031	0.9675	74
PF3D7_1030200	claudin-like apicomplexan microneme protein, putative	18.4344	15.3095	3.1249	0.122	0.9036	0.9675	66
PF3D7_1121600	exported protein 1	80.1819	83.0989	-2.917	-0.116	0.9085	0.9682	22
PF3D7_0802900	conserved Plasmodium protein, unknown function	25.3585	23.3192	2.0393	0.103	0.9182	0.9686	11
PF3D7_0812300	sporozoite surface protein 3, putative	84.589	80.2338	4.3553	0.096	0.9239	0.9686	24
PF3D7_1130700	structural maintenance of chromosomes protein 1, putative	332.8148	315.103	17.7118	0.087	0.9312	0.9686	242
PF3D7_1419600	conserved Plasmodium protein, unknown function	54.0425	58.7437	-4.7012	-0.082	0.9353	0.9686	42
PF3D7_1136900	subtilisin-like protease 2	206.2543	215.2794	-9.0251	-0.074	0.9412	0.9686	168
PF3D7_1343700	kelch protein K13	95.2706	100.5163	-5.2458	-0.073	0.9422	0.9686	39
PF3D7_0802000	glutamate dehydrogenase, putative	198.4544	206.2195	-7.7651	-0.069	0.9451	0.9686	46
PF3D7_1335900	thrombospondin-related anonymous protein	35.8889	39.8312	-3.9422	-0.068	0.9461	0.9686	245
PF3D7_0414700	GTP-binding protein, putative	116.0512	112.2117	3.8395	0.067	0.9472	0.9686	61
PF3D7_1106300	exonuclease, putative	150.168	145.9137	4.2543	0.059	0.9534	0.9691	140
PF3D7_0728600	RING zinc finger protein, putative	374.7736	386.9712	-12.1976	-0.055	0.9563	0.9691	279
PF3D7_0402400	Plasmodium exported protein, unknown function	42.545	43.6489	-1.1039	-0.044	0.9653	0.9738	53
PF3D7_0904100	AP-4 complex subunit epsilon, putative	270.9168	267.7942	3.1226	0.022	0.9824	0.9867	153
PF3D7_1133400	apical membrane antigen 1	48.5363	48.9258	-0.3895	-0.006	0.995	0.995	220
