# Supplementary material for: Controlled human malaria infection with NF54 and 7G8 strains elicit differential antibody responses to Plasmodium falciparum peptides
Source: Front Immunol. 2025 Sep 15;16:1641280. doi: 10.3389/fimmu.2025.1641280 (PMC12477171; doi:10.3389/fimmu.2025.1641280)
Supplement: Supplementary file 7 [file Table6.xlsx]

## Sheet: Supplementary Table 5
Supplemental Table S6: Serologically identified epitopes based on serorecognition (colors indicate epitopes serorecognized by both CHMI groups based on TOMTOM)
Epitope ID	Epitope	Width	# Proteins	# Protein Variants	E-value	Mean MNS	Matching Protein IDs (Start Position(s))
7G8
MEME-7G8-MNS-0051	RSMAESKP	8	1	80	5.5e-49	13.5882	PF3D7_0206800 (41)
MEME-7G8-MNS-0045	NTNEKDNT	8	1	128	3.1e-19	6.35294	PF3D7_0909000 (325, 337, 349, 361, 373, 385)
MEME-7G8-MNS-0004	LFSEVSTFMRA	11	1	60	1.8e-16	3	PF3D7_0815500 (295)
MEME-7G8-MNS-0052	DHNNEHNN	8	1	193	1.1e-13	12.2353	PF3D7_1325900 (1976, 1993, 2001)
MEME-7G8-MNS-0044	BBNNNNNH	8	11	1901	2.5e-13	19.5882	PF3D7_1318300 (381); PF3D7_0310300 (262); PF3D7_0904100 (564, 929); PF3D7_0930500 (813); PF3D7_1444100 (6196); PF3D7_1337500 (2588); PF3D7_0420000 (705); PF3D7_0505000 (261); PF3D7_1021700 (425); PF3D7_0804500 (3005); PF3D7_0826100 (4723, 4742, 4759)
MEME-7G8-MNS-0042	KMLKNNNN	8	1	115	2.8e-12	10.8235	PF3D7_1021700 (6353)
MEME-7G8-MNS-0046	IQEKKDNV	8	1	116	4e-12	2.94118	PF3D7_0518700 (1575, 1589, 1603)
MEME-7G8-MNS-0050	NPNTHGPP	8	1	30	3.1e-11	3.88235	PF3D7_1033200 (298)
MEME-7G8-MNS-0069	TNSNTMDE	8	1	158	3.3e-09	4.17647	PF3D7_0830300 (173)
MEME-7G8-MNS-0010	NNNNNNHNNNN	11	3	616	2.2e-07	13.6274	PF3D7_0310300 (263); PF3D7_0305300 (191); PF3D7_0826100 (4724, 4743, 4760)
MEME-7G8-MNS-0061	DNNNDNNNDNN	11	3	837	1.2e-06	17.3726	PF3D7_1229100 (1160, 1172, 1184); PF3D7_0930500 (789, 801); PF3D7_0826100 (715, 727, 810, 5009)
MEME-7G8-MNS-0013	NNNNNNNN	8	65	11448	2.3e-06	8.27602	PF3D7_1447800 (526, 535, 550, 771); PF3D7_0106300 (457, 661); PF3D7_0301700 (278, 286, 294, 302); PF3D7_0310200 (1094, 1515, 1523, 1649, 1657, 2099, 2120, 3609, 4027); PF3D7_0310300 (258, 942); PF3D7_0323100 (1197); PF3D7_0323800 (204, 218, 689, 885); PF3D7_0405300 (769, 1689); PF3D7_0414700 (138); PF3D7_0518700 (613, 621, 629, 637, 704, 1203); PF3D7_0522400 (1937, 1949, 3456, 3570, 3717, 4814, 4…
MEME-7G8-MNS-0030	ANNNNNNNNNN	11	38	7122	3.5e-05	6.97678	PF3D7_0305300 (190); PF3D7_0301700 (278, 289, 300); PF3D7_0310200 (1515, 1649, 4027); PF3D7_0310300 (258); PF3D7_0414700 (138); PF3D7_0518700 (613, 624, 635); PF3D7_0522400 (1937, 3456, 4814, 7629); PF3D7_0522900 (183, 1104); PF3D7_0603600 (425); PF3D7_0610200 (335); PF3D7_0628200 (999); PF3D7_0726400 (319, 3671, 4263); PF3D7_0825900 (483, 494); PF3D7_0903500 (519); PF3D7_0904100 (559, 920); PF3D…
MEME-7G8-MNS-0053	NNNNNNNN	8	65	11448	0.00047	8.27602	PF3D7_1205500 (129, 357, 420, 943, 964, 1000, 1192, 1200, 1260, 1456); PF3D7_0106300 (457, 661); PF3D7_0301700 (278, 286, 294, 302); PF3D7_0310200 (1094, 1515, 1523, 1649, 1657, 2099, 2120, 3609, 4027); PF3D7_0310300 (258, 942); PF3D7_0323100 (1197); PF3D7_0323800 (204, 218, 689, 885); PF3D7_0405300 (769, 1689); PF3D7_0414700 (138); PF3D7_0518700 (613, 621, 629, 637, 704, 1203); PF3D7_0522400 (19…
MEME-7G8-MNS-0068*	NNNNNNNN	8	67	11749	0.00056	8.73837	PF3D7_0930500 (821); PF3D7_0106300 (457, 661); PF3D7_0301700 (278, 286, 294, 302); PF3D7_0305300 (194); PF3D7_0310200 (1094, 1515, 1523, 1649, 1657, 2099, 2120, 3609, 4027); PF3D7_0310300 (254, 266, 276, 286, 942); PF3D7_0323100 (1197); PF3D7_0323800 (204, 218, 689, 885); PF3D7_0405300 (769, 1689); PF3D7_0414700 (138); PF3D7_0518700 (613, 621, 629, 637, 704, 1203); PF3D7_0522400 (1937, 1949, 3456…
MEME-7G8-MNS-0005	NNNNNNNI	8	21	4327	0.014	7.68347	PF3D7_1021100 (244, 257, 689); PF3D7_0310200 (1526); PF3D7_0323800 (543); PF3D7_0518700 (639); PF3D7_0522400 (2598, 7633); PF3D7_0628200 (2702); PF3D7_0828100 (439); PF3D7_0830600 (249); PF3D7_1107900 (455, 1397); PF3D7_1205500 (359); PF3D7_1245600 (1315); PF3D7_1250100 (2849); PF3D7_1325900 (1619); PF3D7_1326500 (245, 257); PF3D7_1346400 (678, 2390); PF3D7_1405400 (146); PF3D7_1408700 (1655, 448…
*7G8-MNS-0068 also matches with NF54-MNS-0013
NF54
MEME-NF54-MNS-0046	YPTTGPNPNTHGPPS	15	1	27	3.3e-11	3.09524	PF3D7_1033200 (292)
MEME-NF54-MNS-0069	DHNNEHNN	8	1	193	5e-11	34	PF3D7_1325900 (1976, 1993, 2001)
MEME-NF54-MNS-0019	NNHNNINGD	9	1	93	2e-10	104.857	PF3D7_0110600 (152, 163, 175, 186, 198, 209)
MEME-NF54-MNS-0075	INNEYDNNNN	10	2	445	2e-08	18.6429	PF3D7_0726400 (1491); PF3D7_0922100 (1138)
MEME-NF54-MNS-0013*	DNNNDNNN	8	13	2425	9.9e-08	21.652	PF3D7_0930500 (789, 797); PF3D7_0922100 (1327); PF3D7_1107900 (795); PF3D7_1147000 (2264); PF3D7_1229100 (1160, 1168, 1176, 1184); PF3D7_1326500 (708); PF3D7_1343300 (116); PF3D7_1433200 (632); PF3D7_0420000 (675); PF3D7_0505000 (2061); PF3D7_1021700 (3679); PF3D7_1024800 (858); PF3D7_0826100 (715, 723, 731, 810, 818, 5009, 6297)
MEME-NF54-MNS-0009	NNNNHNNN	8	3	791	2e-07	31.1746	PF3D7_0310300 (265, 275, 285); PF3D7_0305300 (193); PF3D7_0826100 (4718, 4726, 4745, 4762)
MEME-NF54-MNS-0033	NNNNNNNN	8	65	11448	9.7e-05	18.6806	PF3D7_1447800 (526, 535, 550, 771); PF3D7_0106300 (457, 661); PF3D7_0301700 (278, 286, 294, 302); PF3D7_0310200 (1094, 1515, 1523, 1649, 1657, 2099, 2120, 3609, 4027); PF3D7_0310300 (258, 942); PF3D7_0323100 (1197); PF3D7_0323800 (204, 218, 689, 885); PF3D7_0405300 (769, 1689); PF3D7_0414700 (138); PF3D7_0518700 (613, 621, 629, 637, 704, 1203); PF3D7_0522400 (1937, 1949, 3456, 3570, 3717, 4814, 4…
MEME-NF54-MNS-0032	QNNNNNNN	8	7	892	0.00012	16	PF3D7_0815500 (336); PF3D7_0323800 (688); PF3D7_0414700 (137); PF3D7_1205500 (1296, 1335); PF3D7_1408700 (409, 5184); PF3D7_1474900 (159); PF3D7_0804500 (3004)
MEME-NF54-MNS-0015	NNNNNNNN	8	65	11448	0.00014	18.6806	PF3D7_1205500 (129, 357, 420, 943, 964, 1000, 1192, 1200, 1260, 1456); PF3D7_0106300 (457, 661); PF3D7_0301700 (278, 286, 294, 302); PF3D7_0310200 (1094, 1515, 1523, 1649, 1657, 2099, 2120, 3609, 4027); PF3D7_0310300 (258, 942); PF3D7_0323100 (1197); PF3D7_0323800 (204, 218, 689, 885); PF3D7_0405300 (769, 1689); PF3D7_0414700 (138); PF3D7_0518700 (613, 621, 629, 637, 704, 1203); PF3D7_0522400 (19…
MEME-NF54-MNS-0053	DNNNDDNN	8	2	947	0.00018	17.9762	PF3D7_1103800 (2506, 2515, 2525); PF3D7_1147000 (2259)
MEME-NF54-MNS-0059	DNNNNNNN	8	32	5754	0.00052	23.6131	PF3D7_0828100 (435); PF3D7_0310200 (2109, 2119, 2140, 4026); PF3D7_0310300 (941); PF3D7_0323100 (1196); PF3D7_0522400 (1948, 3455, 6973, 7628); PF3D7_0522900 (182); PF3D7_0628200 (998, 2701); PF3D7_0726400 (4086); PF3D7_0904100 (558, 919); PF3D7_0906400 (544); PF3D7_1021100 (242); PF3D7_1103800 (2530); PF3D7_1205500 (942, 1259); PF3D7_1229100 (1192, 1736); PF3D7_1245600 (980, 1313); PF3D7_1318300…
MEME-NF54-MNS-0078	KMLKNNNNNNN	11	1	116	0.0024	14.8095	PF3D7_1021700 (6353)
MEME-NF54-MNS-0028	DNNNDNNN	8	13	2425	0.0025	21.652	PF3D7_1229100 (1160, 1168, 1176, 1184); PF3D7_0922100 (1327); PF3D7_0930500 (789, 797); PF3D7_1107900 (795); PF3D7_1147000 (2264); PF3D7_1326500 (708); PF3D7_1343300 (116); PF3D7_1433200 (632); PF3D7_0420000 (675); PF3D7_0505000 (2061); PF3D7_1021700 (3679); PF3D7_1024800 (858); PF3D7_0826100 (715, 723, 731, 810, 818, 5009, 6297)
MEME-NF54-MNS-0062	NNNNNNNNNIH	11	2	421	0.0045	12.2143	PF3D7_1021100 (242); PF3D7_0828100 (437)
