# Supplementary material for: Controlled human malaria infection with NF54 and 7G8 strains elicit differential antibody responses to Plasmodium falciparum peptides
Source: Front Immunol. 2025 Sep 15;16:1641280. doi: 10.3389/fimmu.2025.1641280 (PMC12477171; doi:10.3389/fimmu.2025.1641280)
Supplement: Supplementary file 8 [file Table7.xlsx]

## Sheet: Supplementary Table 7
Supplemental Table S7: Serologically identified epitopes based on seroreactivity
Epitope ID	Epitope	Width	# Proteins	# Protein Variants	E-value	Mean MMMF	Matching Protein IDs (Start Position(s))
7G8
MEME-7G8-MMMF-0020	EPNQANKE	8	1	123	6.1e-11	0.85034	PF3D7_0206800 (139)
MEME-7G8-MMMF-0017	DNNNDNNNDNN	11	48	8610	5.8e-07	1.76041	PF3D7_0930500 (789, 801); PF3D7_0301700 (278, 289, 300); PF3D7_0310200 (1515, 1649, 4026); PF3D7_0310300 (258, 941); PF3D7_0323100 (1192); PF3D7_0414700 (138); PF3D7_0518700 (613, 624, 635); PF3D7_0522400 (1937, 3455, 4814, 7628); PF3D7_0522900 (182, 1104); PF3D7_0603600 (425); PF3D7_0610200 (335); PF3D7_0628200 (998); PF3D7_0726400 (319, 3671, 4263); PF3D7_0825900 (483, 494); PF3D7_0828100 (435)…
MEME-7G8-MMMF-0016	NNNNNNNN	8	65	11448	0.00048	1.72623	PF3D7_1318300 (863, 1604); PF3D7_0106300 (457, 661); PF3D7_0301700 (278, 286, 294, 302); PF3D7_0310200 (1094, 1515, 1523, 1649, 1657, 2099, 2120, 3609, 4027); PF3D7_0310300 (258, 942); PF3D7_0323100 (1197); PF3D7_0323800 (204, 218, 689, 885); PF3D7_0405300 (769, 1689); PF3D7_0414700 (138); PF3D7_0518700 (613, 621, 629, 637, 704, 1203); PF3D7_0522400 (1937, 1949, 3456, 3570, 3717, 4814, 4822, 6974…
MEME-7G8-MMMF-0024	DNNNNNNN	8	32	5754	0.0018	1.78527	PF3D7_0828100 (435); PF3D7_0310200 (2109, 2119, 2140, 4026); PF3D7_0310300 (941); PF3D7_0323100 (1196); PF3D7_0522400 (1948, 3455, 6973, 7628); PF3D7_0522900 (182); PF3D7_0628200 (998, 2701); PF3D7_0726400 (4086); PF3D7_0904100 (558, 919); PF3D7_0906400 (544); PF3D7_1021100 (242); PF3D7_1103800 (2530); PF3D7_1205500 (942, 1259); PF3D7_1229100 (1192, 1736); PF3D7_1245600 (980, 1313); PF3D7_1318300…
MEME-7G8-MMMF-0031	NNNNNNNNNN	10	51	8401	0.0087	1.76303	PF3D7_1324600 (949, 959, 969, 979, 989, 999); PF3D7_0301700 (278, 288, 298); PF3D7_0310200 (1515, 1649, 4027); PF3D7_0310300 (258, 942); PF3D7_0323800 (204); PF3D7_0414700 (138); PF3D7_0518700 (613, 623, 633, 1203); PF3D7_0522400 (1937, 3456, 4814, 4824, 7629); PF3D7_0522900 (183, 1104); PF3D7_0603600 (425); PF3D7_0610200 (335); PF3D7_0628200 (999); PF3D7_0726400 (319, 3671, 3681, 4263); PF3D7_08…
MEME-7G8-MMMF-0004	QNNNNNNN	8	7	892	0.01	1.70039	PF3D7_0815500 (336); PF3D7_0323800 (688); PF3D7_0414700 (137); PF3D7_1205500 (1296, 1335); PF3D7_1408700 (409, 5184); PF3D7_1474900 (159); PF3D7_0804500 (3004)
MEME-7G8-MMMF-0033	NNNNNNNNNND	11	10	1777	0.017	1.87511	PF3D7_1447800 (550); PF3D7_0310300 (942); PF3D7_0522400 (1938); PF3D7_0726400 (3681); PF3D7_1147000 (2004); PF3D7_0420000 (696, 2703); PF3D7_0423600 (1019); PF3D7_0505000 (532); PF3D7_0804500 (214); PF3D7_0826100 (2230, 4700)
MEME-7G8-MMMF-0034	NNNNNNNN	8	69	12011	0.038	1.71747	PF3D7_0110600 (228); PF3D7_0106300 (457, 661); PF3D7_0301700 (278, 286, 294, 302); PF3D7_0305300 (194); PF3D7_0310200 (1094, 1515, 1523, 1649, 1657, 2099, 2120, 3609, 4027); PF3D7_0310300 (254, 266, 276, 286, 942); PF3D7_0323100 (1197); PF3D7_0323800 (204, 218, 689, 885); PF3D7_0405300 (769, 1689); PF3D7_0414700 (138); PF3D7_0518700 (613, 621, 629, 637, 704, 1203); PF3D7_0522400 (1937, 1949, 3456…
MEME-7G8-MMMF-0032	SGMHNDNNNN	10	1	237	0.57	1.95889	PF3D7_1021100 (237)
NF54
MEME-NF54-MMMF-0020	INGDNNNNH	9	1	94	0.0011	2.35365	PF3D7_0110600 (146, 157, 168, 180, 191, 203, 214)
MEME-NF54-MMMF-0011	NNNNNNNH	8	66	11767	0.005	2.4306	PF3D7_0305300 (190); PF3D7_0106300 (457, 661); PF3D7_0301700 (278, 286, 294, 302); PF3D7_0310200 (1094, 1515, 1523, 1649, 1657, 2099, 2120, 3609, 4027); PF3D7_0310300 (258, 942); PF3D7_0323100 (1197); PF3D7_0323800 (204, 218, 689, 885); PF3D7_0405300 (769, 1689); PF3D7_0414700 (138); PF3D7_0518700 (613, 621, 629, 637, 704, 1203); PF3D7_0522400 (1937, 1949, 3456, 3570, 3717, 4814, 4822, 6974, 7629…
