# Supplementary material for: Controlled human malaria infection with NF54 and 7G8 strains elicit differential antibody responses to Plasmodium falciparum peptides
Source: Front Immunol. 2025 Sep 15;16:1641280. doi: 10.3389/fimmu.2025.1641280 (PMC12477171; doi:10.3389/fimmu.2025.1641280)
Supplement: Supplementary file 9 [file Table8.xlsx]

## Sheet: Supplementary Table 7
Supplemental Table S8: Serologically identified epitopes based on seroreactivity with similarities to literature-curated epitopes
Epitope ID	Epitope (7G8, LITEP)	Width (7G8, LITEP)	Overlap	Offset	# Proteins (7G8, LITEP)	# Protein Variants (7G8, LITEP)	Mean MNS Difference (7G8, LITEP)	Mean MNS 7G8	Mean MNS LITEP	Matching Protein IDs 7G8 (Start Position(s))	Matching Protein IDs LITEP (Start Position(s))
Serorecognition
TOMTOM-LITEP-MMSF-001	EPNQANKE, AEASTSTSSENPNHKNAETNPKGKGEVQEPNQANKETQNNSNVQQDSQTKSNVPPTQDADTKSPTAQPEQAENSAPTAEQTESPELQS	8, 88	8	28	1, 1	123, 13	0	0.85034	0.85034	PF3D7_0206800 (139)	PF3D7_0206800 (111)
TOMTOM-LITEP-MMSF-002	EPNQANKE, APENKGTGQHGHMHGSRNNHPQNTSDSQKECTDGNKENCG	8, 40	8	29	1, 1	123, 164	0.242198	0.85034	0.608142	PF3D7_0206800 (139)	PF3D7_0206800 (199)
