# Supplementary material for: Controlled human malaria infection with NF54 and 7G8 strains elicit differential antibody responses to Plasmodium falciparum peptides
Source: Front Immunol. 2025 Sep 15;16:1641280. doi: 10.3389/fimmu.2025.1641280 (PMC12477171; doi:10.3389/fimmu.2025.1641280)
Supplement: Supplementary file 10 [file Table9.csv]

Supplemental Table S9: serologically identified epitopes with similarities to ABCPred-predicted epitopes based on TOMTOM
epitope_id	epitope	width	overlap	offset	protein
TOMTOM-ABCPRED-NF54-MMNS-001	YPTTGPNPNTHGPPS, EPIIVPSYYPTTGPNP	15, 16	8	8	PF3D7_1033200
TOMTOM-ABCPRED-NF54-MMNS-002	DNNNDNNN, KSITQKETTKNYDNNN	8, 16	8	8	PF3D7_1229100
TOMTOM-ABCPRED-NF54-MMNS-003	DNNNDNNN, TAQRSNDNTPNNNNTD	8, 16	8	6	PF3D7_1229100
TOMTOM-ABCPRED-NF54-MMNS-004	DHNNEHNN, DKDEYTYTTNDEHNNH	8, 16	8	7	PF3D7_1325900
TOMTOM-ABCPRED-NF54-MMNS-005	DHNNEHNN, MDTNVYKDENNNNNNN	8, 16	8	7	PF3D7_1325900
TOMTOM-ABCPRED-NF54-MMNS-006	NNNNNNNN, NELQDDENYNNNNNNI	8, 16	8	7	PF3D7_1205500
TOMTOM-ABCPRED-NF54-MMNS-007	NNNNNNNN, HNTNNPPNTDNNNNNN	8, 16	8	7	PF3D7_1205500
TOMTOM-ABCPRED-NF54-MMNS-008	NNNNNNNN, GSNNSSGSTNNNGGNN	8, 16	8	8	PF3D7_1205500
TOMTOM-ABCPRED-NF54-MMNS-009	NNNNHNNN, HQKYNTKNINNNHNNN	8, 16	8	8	PF3D7_0310300
TOMTOM-ABCPRED-NF54-MMNS-010	NNNNHNNN, YYYNQDHYMNNNNNNL	8, 16	7	9	PF3D7_0310300
TOMTOM-ABCPRED-NF54-MMNS-011	NNNNNNNN, AHNITNRNNSNNNNNI	8, 16	8	7	PF3D7_0420000
TOMTOM-ABCPRED-NF54-MMNS-012	NNNNNNNN, GKYIFHPNINNINNNN	8, 16	8	7	PF3D7_0420000
TOMTOM-ABCPRED-NF54-MMNS-013	NNNNNNNN, KITDKNTISFNNNNNN	8, 16	7	9	PF3D7_0420000
TOMTOM-ABCPRED-NF54-MMNS-014	NNNNNNNN, KMFILNDEMFNNINNN	8, 16	8	8	PF3D7_0420000
TOMTOM-ABCPRED-NF54-MMNS-015	INNEYDNNNN, NNEYDINNEYDNNNNN	10, 16	10	5	PF3D7_0726400
TOMTOM-ABCPRED-NF54-MMNS-016	INNEYDNNNN, NDSYNDINSYDNNNNN	10, 16	10	5	PF3D7_0726400
TOMTOM-ABCPRED-NF54-MMNS-017	INNEYDNNNN, DYIINYYNNNNNNVVI	10, 16	10	2	PF3D7_0726400
TOMTOM-ABCPRED-NF54-MMNS-018	INNEYDNNNN, DDILSGNNTYNNNDNT	10, 16	10	5	PF3D7_0726400
TOMTOM-ABCPRED-NF54-MMNS-019	INNEYDNNNN, RTLIKENNYNDVKNNP	10, 16	10	5	PF3D7_0726400
TOMTOM-ABCPRED-NF54-MMNS-020	KMLKNNNNNNN, KEMEEAKTYNNNNNKN	11, 16	11	5	PF3D7_1021700
TOMTOM-ABCPRED-NF54-MMNS-021	KMLKNNNNNNN, EEENNDHTDNNNKNNN	11, 16	11	5	PF3D7_1021700
TOMTOM-ABCPRED-NF54-MMNS-022	KMLKNNNNNNN, YKIINDNYINNNENNN	11, 16	11	5	PF3D7_1021700
TOMTOM-ABCPRED-NF54-MMNS-023	KMLKNNNNNNN, YDFYIHKNENNNKCYF	11, 16	11	3	PF3D7_1021700
TOMTOM-ABCPRED-NF54-MMNS-024	NNNNNNNN, YNMCTYKYNSNNNNNN	8, 16	8	8	PF3D7_1447800
TOMTOM-ABCPRED-NF54-MMNS-025	NNNNNNNN, NNKEIKKCDMNNNVNN	8, 16	7	9	PF3D7_1447800
TOMTOM-ABCPRED-NF54-MMNS-026	NNNNNNNNNIH, DEKSGMHNDNNNNNNN	11, 16	9	7	PF3D7_1021100
TOMTOM-ABCPRED-NF54-MMNS-027	NNNNNNNNNIH, YDHNMDTNTNNNTNNN	11, 16	9	7	PF3D7_1021100
TOMTOM-ABCPRED-NF54-MMNS-028	DNNNNNNN, NKKRKTSTCYNNNNNN	8, 16	7	9	PF3D7_0828100
TOMTOM-ABCPRED-NF54-MMNS-029	DNNNDNNN, TTTTTTTITNNNDNNN	8, 16	8	8	PF3D7_0930500
TOMTOM-ABCPRED-NF54-MMNS-030	DNNNDNNN, GESIYHNVYYDHNNKN	8, 16	6	10	PF3D7_0930500
TOMTOM-ABCPRED-NF54-MMMF-023	NNNNNNNH, YEDNEPYNDYNDNNNN	8, 16	7	9	PF3D7_0305300
TOMTOM-ABCPRED-NF54-MMMF-024	NNNNNNNH, NHSISHSNNHSNNHNN	8, 16	8	6	PF3D7_0305300
TOMTOM-ABCPRED-NF54-MMMF-025	NNNNNNNH, QIMVDEQDNNNNYDNN	8, 16	7	9	PF3D7_0305300
TOMTOM-ABCPRED-NF54-MMMF-026	INGDNNNNH, YFIIDDNNIFDNGPII	9, 16	9	2	PF3D7_0110600
TOMTOM-ABCPRED-7G8-MMNS-001	NNNNNNNN, TTTTTTTITNNNDNNN	8, 16	7	9	PF3D7_0930500
TOMTOM-ABCPRED-7G8-MMNS-002	NNNNNNNN, YNMCTYKYNSNNNNNN	8, 16	8	8	PF3D7_1447800
TOMTOM-ABCPRED-7G8-MMNS-003	NNNNNNNN, NNKEIKKCDMNNNVNN	8, 16	7	9	PF3D7_1447800
TOMTOM-ABCPRED-7G8-MMNS-004	DHNNEHNN, DKDEYTYTTNDEHNNH	8, 16	8	7	PF3D7_1325900
TOMTOM-ABCPRED-7G8-MMNS-005	DHNNEHNN, MDTNVYKDENNNNNNN	8, 16	8	7	PF3D7_1325900
TOMTOM-ABCPRED-7G8-MMNS-006	NNNNNNNI, DEKSGMHNDNNNNNNN	8, 16	7	9	PF3D7_1021100
TOMTOM-ABCPRED-7G8-MMNS-007	NNNNNNNI, YDHNMDTNTNNNTNNN	8, 16	7	9	PF3D7_1021100
TOMTOM-ABCPRED-7G8-MMNS-008	RSMAESKP, STSSENPNHKNAETNP	8, 16	8	8	PF3D7_0206800
TOMTOM-ABCPRED-7G8-MMNS-009	RSMAESKP, GQHGHMHGSRNNHPQN	8, 16	8	3	PF3D7_0206800
TOMTOM-ABCPRED-7G8-MMNS-010	DNNNDNNNDNN, TAQRSNDNTPNNNNTD	11, 16	11	4	PF3D7_1229100
TOMTOM-ABCPRED-7G8-MMNS-011	DNNNDNNNDNN, KSITQKETTKNYDNNN	11, 16	8	8	PF3D7_1229100
TOMTOM-ABCPRED-7G8-MMNS-012	NNNNNNHNNNN, HQKYNTKNINNNHNNN	11, 16	10	6	PF3D7_0310300
TOMTOM-ABCPRED-7G8-MMNS-013	NNNNNNHNNNN, YYYNQDHYMNNNNNNL	11, 16	11	4	PF3D7_0310300
TOMTOM-ABCPRED-7G8-MMNS-014	NNNNNNHNNNN, EKDISSDNKNKNKNND	11, 16	11	4	PF3D7_0310300
TOMTOM-ABCPRED-7G8-MMNS-015	NNNNNNNN, NELQDDENYNNNNNNI	8, 16	8	7	PF3D7_1205500
TOMTOM-ABCPRED-7G8-MMNS-016	NNNNNNNN, HNTNNPPNTDNNNNNN	8, 16	7	9	PF3D7_1205500
TOMTOM-ABCPRED-7G8-MMNS-017	NNNNNNNN, GSNNSSGSTNNNGGNN	8, 16	8	8	PF3D7_1205500
TOMTOM-ABCPRED-7G8-MMNS-018	NNNNNNNN, CSGEFNHITENNHNNN	8, 16	7	9	PF3D7_1205500
TOMTOM-ABCPRED-7G8-MMNS-019	NTNEKDNT, DNTNEKDNTNEKDNTN	8, 16	8	1	PF3D7_0909000
TOMTOM-ABCPRED-7G8-MMNS-020	NTNEKDNT, DNTNEKDNTNEKNNTN	8, 16	8	1	PF3D7_0909000
TOMTOM-ABCPRED-7G8-MMMF-001	SGMHNDNNNN, DEKSGMHNDNNNNNNN	10, 16	10	3	PF3D7_1021100
TOMTOM-ABCPRED-7G8-MMMF-002	EPNQANKE, KGEVQEPNQANKETQN	8, 16	8	5	PF3D7_0206800
TOMTOM-ABCPRED-7G8-MMMF-003	EPNQANKE, STSSENPNHKNAETNP	8, 16	8	5	PF3D7_0206800
TOMTOM-ABCPRED-7G8-MMMF-004	EPNQANKE, QKECTDGNKENCGAAT	8, 16	8	2	PF3D7_0206800
TOMTOM-ABCPRED-7G8-MMMF-005	DNNNNNNN, LGAIGAYNNSNNNNNQ	8, 16	8	6	PF3D7_1343300
TOMTOM-ABCPRED-7G8-MMMF-006	DNNNNNNN, NKKRKTSTCYNNNNNN	8, 16	7	9	PF3D7_0828100
TOMTOM-ABCPRED-7G8-MMMF-007	NNNNNNNNNND, AGNIKSHIHSNNIKNN	11, 16	9	7	PF3D7_0731800
TOMTOM-ABCPRED-7G8-MMMF-008	NNNNNNNNNND, YNMCTYKYNSNNNNNN	11, 16	10	6	PF3D7_1447800
TOMTOM-ABCPRED-7G8-MMMF-009	NNNNNNNNNN, MKKWFFSRGNNNNNNN	10, 16	8	8	PF3D7_1324600
TOMTOM-ABCPRED-7G8-MMMF-010	NNNNNNNNNN, GCMVINNNDNMKRNNN	10, 16	10	5	PF3D7_1324600
TOMTOM-ABCPRED-7G8-MMMF-011	DNNNDNNNDNN, TTTTTTTITNNNDNNN	11, 16	8	8	PF3D7_0930500
